# Supplementary material for: ARMH2 is a cytosolic component of CatSper crucial for sperm function
Source: Nat Commun. 2025 Nov 21;16:10243. doi: 10.1038/s41467-025-65952-0 (PMC12638846; doi:10.1038/s41467-025-65952-0)
Supplement: Supplementary file 5 — Supplementary Data 1 [file 41467_2025_65952_MOESM5_ESM.xlsx]

## Sheet: protein_matrix
Protein.Group	Uniprot_ID	Genes	Protein_name	Armh2-/- #1	Armh2-/- #2	Armh2-/- #3	Armh2-/- #4	WT #1	WT #2	WT #3	WT #4
A0A075B5P6	A0A075B5P6_MOUSE	Ighm	Immunoglobulin heavy constant mu (Fragment)	1113475	1324045	1.38982e+06	1190180	1338650	2.71202e+06	2490325	4450640
A0A087WP52	A0A087WP52_MOUSE	Spaca7b	RIKEN cDNA 1700016D06 gene (Fragment)	1820470	1601570	2748700	2184250	1430340	1560720	1371770	1631330
A0A087WQ32	A0A087WQ32_MOUSE	Pign	GPI ethanolamine phosphate transferase 1	2130307	900453		3004420	3986595	3454425	5366090	4016230
A0A087WQH8	A0A087WQH8_MOUSE	Slc35a4	Solute carrier family 35, member A4		1249330	1252500	1103110	958197	688570	743510
A0A087WQK2	A0A087WQK2_MOUSE	Dnajc5g	DnaJ heat shock protein family (Hsp40) member C5 gamma	178489	235213	232751	203796	186179	187970	175378	148250
A0A087WQQ5	A0A087WQQ5_MOUSE	Ktn1	Kinectin 1	1249447		135126	505517		493787
A0A087WR13	A0A087WR13_MOUSE	Dnah7c	Dynein, axonemal, heavy chain 7C	49060990	52891620	59313430	54684395	52861400	52749680	41299560	39066450
A0A087WR50	A0A087WR50_MOUSE	Fn1	Fibronectin	14297825	13552290	4449145	4377430	2916055	8402010	4281290	4530535
A0A087WRI3	A0A087WRI3_MOUSE	Cfap77	Cilia and flagella associated protein 77	16978100	11219362	19070430	25944990	26960000	19759655	27262400	29138050
A0A087WS16	A0A087WS16_MOUSE	Col6a3	Collagen, type VI, alpha 3	71806550	14422040	4152160	1790218		2282495	1624160	7958400
A0A087WSD2	A0A087WSD2_MOUSE	Ms4a14	Membrane-spanning 4-domains, subfamily A, member 14	17949785	15629285	18936850	17833200	18574200	17263530	20124250	17786450
A0A087WSG3	A0A087WSG3_MOUSE	Gm28269	Predicted gene 28269	1287730	1634470	2057870	2221840	1236020		573760	1098100
A0A0A6YW89	A0A0A6YW89_MOUSE	Pfkfb3	6-phosphofructo-2-kinase/fructose-2,6-biphosphatase 3	681475	655347		765644	676510	372729	1.24422e+06	541487
A0A0A6YXC8	A0A0A6YXC8_MOUSE	Enah	ENAH actin regulator	1225992	918910	1027615	1264556	1313970	880072	1577365	1460255
A0A0A6YXL6	A0A0A6YXL6_MOUSE	Lrba	LPS-responsive beige-like anchor	4500450	4335710	2630660	2108280	3109350	2135280	2427990	1820500
A0A0B4J1E2	A0A0B4J1E2_MOUSE	Snw1	SNW domain-containing protein 1						436300	468419	603610
A0A0B4J1F7	A0A0B4J1F7_MOUSE	Igbp1b	Immunoglobulin (CD79A) binding protein 1b	9958100	12500925	11419930	7350050	20850655	14066090	14178320	12612605
A0A0F6AIX5	A0A0F6AIX5_MOUSE	Ldah	Lipid droplet-associated hydrolase	570639	224119	104015	121519	84928	114990	107532	226806
A0A0G2JE01	A0A0G2JE01_MOUSE	Gm21663	Predicted gene, 21663	906559	763240	1370470	1431740	716281	859434	965818	981388
A0A0G2JEB6	CFA47_MOUSE	Cfap47	Cilia and flagella-associated protein 47	17981230	18656550	21458745	19460705	18389640	17754245	16125075	16396355
A0A0G2JEB7	A0A0G2JEB7_MOUSE	Gm17359	Predicted gene, 17359	1.72152e+06	1.62724e+06	2883028	2710000	2766825	2330080	4083560	4091170
A0A0G2JFY7	A0A0G2JFY7_MOUSE	Gm21149	Predicted gene, 21149	939027	1331041	1413830	1780475	1791360	1698420	1366520	1821290
A0A0J9YV85	A0A0J9YV85_MOUSE	Rab28	RAB28, member RAS oncogene family	3391880	4422770	6757525	4901465	5250190	5953330	4554495	6268390
A0A0N4SVC2	A0A0N4SVC2_MOUSE	Tra2a	Transformer 2 alpha	358180	497946	490938	523594	652044	360988	261885	481363
A0A0N4SVQ0	A0A0N4SVQ0_MOUSE	Prss47	Protease, serine 47
A0A0R4J010	A0A0R4J010_MOUSE	Cabcoco1	Ciliary associated calcium binding coiled-coil 1	3061360	3335875	4000450	3466405	4605695	4482645	3994865	4899200
A0A0R4J049	A0A0R4J049_MOUSE	Prmt5	Protein arginine N-methyltransferase 5	19046900	24320600	24269950	26839550	24673750	25636350	25787500	29267200
A0A0R4J083	A0A0R4J083_MOUSE	Acadl	Long-chain specific acyl-CoA dehydrogenase, mitochondrial	3972220	4044545	3344050	2681870	4376310	4120485	4402920	5204210
A0A0R4J084	A0A0R4J084_MOUSE	Sun5	Sad1 and UNC84 domain containing 5			529102		605277	635645	520563	652740
A0A0R4J089	A0A0R4J089_MOUSE	Cfap141	Cilia and flagella associated protein 141	2.85787e+06	4120913	5493069	6.30438e+06	5521825	4315870	5264725	4748345
A0A0R4J094	A0A0R4J094_MOUSE	Fahd2a	Fumarylacetoacetate hydrolase domain containing 2A	108867650	108127600	109939350	132259450	117205550	141913850	131169350	155666400
A0A0R4J0B5	A0A0R4J0B5_MOUSE	Rusf1	RUS family member 1	195917	133327	76596	115575		124652	50740.5	141126
A0A0R4J0C2	A0A0R4J0C2_MOUSE	Il4i1	Amine oxidase	86542400	100786950	85776650	112399450	95586600	85196700	177852500	133276500
A0A0R4J0E4	A0A0R4J0E4_MOUSE	Ints7	Integrator complex subunit 7	954891	720973	615096	1050030		455724	1445210	1694760
A0A0R4J0F3	A0A0R4J0F3_MOUSE	Ppp1r32	Protein phosphatase 1, regulatory subunit 32	17572650	21751900	18127275	19469875	15984370	19597695	19806220	17020640
A0A0R4J0I1	A0A0R4J0I1_MOUSE	Serpina3k	Serine (or cysteine) peptidase inhibitor, clade A, member 3K	1269366	1.11688e+06	674026	1209609	602748	1185440	1475755	934034
A0A0R4J0L1	A0A0R4J0L1_MOUSE	Glb1l2	Beta-galactosidase	7475855	4185845	3276685	2768945	2481235	2978940	3729050	8200195
A0A0R4J0L5	A0A0R4J0L5_MOUSE	Cog6	Conserved oligomeric Golgi complex subunit 6	842328	786622	885038	713065	641966	792974	775971	885796
A0A0R4J0X4	A0A0R4J0X4_MOUSE	Spatc1	Spermatogenesis and centriole associated 1	55145200	58320000	70755150	73483900	58815800	59141150	63115400	75772900
A0A0R4J124	A0A0R4J124_MOUSE	Srpk2	Serine/arginine-rich protein specific kinase 2	5818095	5904840	6150030	6600140	7567695	6535050	6504005	5437500
A0A0R4J174	A0A0R4J174_MOUSE	Ecsit	Evolutionarily conserved signaling intermediate in Toll pathway, mitochondrial	311359	188266
A0A0R4J1B4	A0A0R4J1B4_MOUSE	Itgam	Integrin alpha M	5.15051e+06	9106690	6751840	6756900	4117550	7114040	3518934	2862125
A0A0R4J1E2	A0A0R4J1E2_MOUSE	Eef1d	Eukaryotic translation elongation factor 1 delta (guanine nucleotide exchange protein)	15955050	19457300	17356650	22029900	22870500	20798600	20418600	14823350
A0A0R4J1H2	A0A0R4J1H2_MOUSE	Glyctk	Glycerate kinase	5838595	6455680	6046145	6713825	6141095	6543210	6446545	7208305
A0A0R4J1Q0	A0A0R4J1Q0_MOUSE	Edc4	Enhancer of mRNA-decapping protein 4	597850	539186	486364	173750		449210	747312	500223
A0A0R4J1R7	A0A0R4J1R7_MOUSE	Pcbd2	4a-hydroxytetrahydrobiopterin dehydratase	1433050	1483880	2072500	1557520	2144680	1733740	1941180	2005480
A0A0R4J284	A0A0R4J284_MOUSE	Dynlt2a1	Dynein light chain Tctex-type 2A1	11268850	14091880	14123115	15988285	16275870	17427565	18261785	17638800
A0A0R4J2A3	A0A0R4J2A3_MOUSE	Tktl2	Transketolase-like 2	733874	825650	884207	757535	783494	894436	793258	906944
A0A0R4J2B2	A0A0R4J2B2_MOUSE	Kctd12	Potassium channel tetramerisation domain containing 12	1461460	1110910				701898	550446	601095
A0A0U1RNF2	A0A0U1RNF2_MOUSE	Lcmt1	Leucine carboxyl methyltransferase 1	3453615	3369675	4158950	3834870	5035485	4819725	4476535	5172600
A0A0U1RPB1	A0A0U1RPB1_MOUSE	Opa3	Optic atrophy 3	4804765	5749905	8107520	6766410	6029955	6622955	5721815	7131820
A0A140LHE4	A0A140LHE4_MOUSE	Potefam2	POTE ankyrin domain family member 2 (Fragment)	23909	54415
A0A140LHH9	A0A140LHH9_MOUSE	Gm35339	Predicted gene, 35339	5194770	3.3998e+06	4805790	7679860	7514730	4787755	4251200	4169965
A0A140LI28	A0A140LI28_MOUSE	Fam81b	Family with sequence similarity 81, member B	853481	1085020	1276660	839901	1228830	1635260		1078060
A0A140LIJ0	DCST2_MOUSE	Dcst2	DC-STAMP domain-containing protein 2	916212	1398630	2479870	1948630	2358330	1623160	1540880	1.49636e+06
A0A140LIJ4	A0A140LIJ4_MOUSE	Dnah14	Dynein, axonemal, heavy chain 14	1427204	1435653	2287430	1386116	1935090	995214	1146142	1516190
A0A140LIN9	A0A140LIN9_MOUSE	Dnah3	Dynein, axonemal, heavy chain 3	43102675	47423540	50322960	44105735	42223030	40545050	33429370	30008350
A0A140LIP3	A0A140LIP3_MOUSE	4933424G06Rik	RIKEN cDNA 4933424G06 gene	1459180	1511885	1954360	1907050	1529435	1360230	1407008	2053540
A0A140LIV7	A0A140LIV7_MOUSE	Tex51	Predicted gene, 35060	2647530	2400455	2701585	3559670	2367445	3608190	3554760	3102135
A0A140LIX9	A0A140LIX9_MOUSE	Cfap99	Cilia and flagella associated protein 99	2100540	2068020	2219415	2955535	3022165	2970650	3794440	3434765
A0A140LIY9	A0A140LIY9_MOUSE	Qrich2	Glutamine rich 2	8788990	9470210	9381285	9698920	9457060	8611600	9102925	6596715
A0A1B0GR13	A0A1B0GR13_MOUSE	Cylc1	Cylicin, basic protein of sperm head cytoskeleton 1	5086095	5982890	10024235	11519375	14372810	8509165	12695615	14906970
A0A1B0GRK0	A0A1B0GRK0_MOUSE	Gm45521	Predicted gene 45521				348435	762885
A0A1B0GRK2	A0A1B0GRK2_MOUSE	Polr1has	RNA polymerase I subunit H, antisense	1580440	2206610	3595740	2583955	2874870	3725180	3458610	3550240
A0A1B0GRV0	A0A1B0GRV0_MOUSE	Bpnt1	3'(2'), 5'-bisphosphate nucleotidase 1	3.122e+06	3207985	3189193	3402130	3739945	3836705	3867850	3656715
A0A1B0GRV7	A0A1B0GRV7_MOUSE	Gm17949	Predicted gene, 17949	263604	307833	274950	278782	277670	294669	299915	281139
A0A1B0GSB8	A0A1B0GSB8_MOUSE	Tpte	Transmembrane phosphatase with tensin homology	737837	1430360	1080384	1070560	1527870	1272320	987122	1.27617e+06
A0A1B0GSD2	A0A1B0GSD2_MOUSE	Slc6a21	Transporter	1296770	1150030	1430730	1198810	927202	1379640	1257380	1172030
A0A1B0GSQ4	A0A1B0GSQ4_MOUSE	Oplah	5-oxoprolinase (ATP-hydrolysing) (Fragment)	2646687	2.91025e+06	4645800	3764650	2314664	2.23873e+06	1.85886e+06	1672661
A0A1B0GSX0	A0A1B0GSX0_MOUSE	Ldha	L-lactate dehydrogenase	339770500	373241000	439862500	403446000	484977500	482708500	411415500	522283500
A0A1B0GSX1	A0A1B0GSX1_MOUSE	Ccdc200	Predicted gene 11634	41134290	12691365	7691450	31936650	39334600	50898200	43951300	50663600
A0A1B0GT24	A0A1B0GT24_MOUSE	Pfn5	Profilin	1718886	1915088	2444205	2.6699e+06	2.0446e+06	1803152	2143795	2252590
A0A1B0GT45	A0A1B0GT45_MOUSE	Spem3	SPEM family member 3	21564350	18239750	22054500	21878400	20634250	20010800	21054750	18160550
A0A1D5RL94	A0A1D5RL94_MOUSE	Cdiptos	CDIP transferase, opposite strand	1.02511e+06	1626830	1.27829e+06	2311270	1262365	1.21285e+06	1.37691e+06	1.22415e+06
A0A1D5RLL5	A0A1D5RLL5_MOUSE	Axdnd1	Axonemal dynein light chain domain containing 1	7397830	7281335	7502790	7343335	7107535	6611405	5955375	5677635
A0A1D5RLM8	A0A1D5RLM8_MOUSE	Gm11639	Predicted gene 11639	12092250	13990450	13744850	14675600	15735450	13518250	15448450	14269650
A0A1D5RLN8	A0A1D5RLN8_MOUSE	Rsph10b	Radial spoke head 10 homolog B (Chlamydomonas) (Fragment)	4322430	3091135	4444020	3574035	5337490	5317710	7034820	5304600
A0A1D5RM54	A0A1D5RM54_MOUSE	Mroh3	Maestro heat-like repeat family member 3	1360240	1199170	2035760	2617850	1387850	1506610
A0A1D5RMD1	A0A1D5RMD1_MOUSE	Iqcn	IQ motif containing N	190004100	160686250	266150500	243479000	264925000	210397500	216535900	227636000
A0A1D5RMI8	A0A1D5RMI8_MOUSE	Alms1	ALMS1, centrosome and basal body associated	3056960	2500860	3783055	3160745	3606340	3377370	3084715	3703430
A0A1L1SQ51	A0A1L1SQ51_MOUSE	Tln2	Talin 2	2748625	1.67772e+06	304411	1683180
A0A1L1SR47	A0A1L1SR47_MOUSE	Slc6a16	Solute carrier family 6, member 16	17553250	19214010	22341485	20846040	24243065	20951965	26295925	22520570
A0A1L1SS82	A0A1L1SS82_MOUSE	Ccdc7a	Coiled-coil domain containing 7A			440926		964504	1022170	1.06941e+06	874615
A0A1L1STL9	A0A1L1STL9_MOUSE	Gm49661	Predicted gene, 49661		2248320		3756680
A0A1L1SUI3	A0A1L1SUI3_MOUSE	Slc37a4	Solute carrier family 37 (glucose-6-phosphate transporter), member 4	1669740	957478	1635270	664244	669522	738372	527740	1261884
A0A1L1SUU4	A0A1L1SUU4_MOUSE	Scamp2	Secretory carrier-associated membrane protein (Fragment)	22385400	29114450	25228080	30666800	40120600	39374650	41562200	44301400
A0A1W2P6H6	A0A1W2P6H6_MOUSE	Fam228b	Family with sequence similarity 228, member B (Fragment)	120903	91279		189887		160597	195079	195182
A0A1W2P6U8	A0A1W2P6U8_MOUSE	4932415D10Rik	RIKEN cDNA 4932415D10 gene	55466300	49500050	63009100	58419400	57057700	50392500	55059600	46845700
A0A1W2P7G5	A0A1W2P7G5_MOUSE	Coq10a	Coenzyme Q10A	365642	332469	538965	428849	308555	324418	231459	382857
A0A1W2P7V2	A0A1W2P7V2_MOUSE	Glipr1l3	GLI pathogenesis-related 1 like 3	6728000	6752360	9742100	7723180	7236495	8967000	8088560	9563170
A0A1W2P817	A0A1W2P817_MOUSE	Csnk1g2	Casein kinase 1, gamma 2 (Fragment)	691481	955396			673157
A0A1Y7VIR0	A0A1Y7VIR0_MOUSE	Ppp2r5c	Protein phosphatase 2, regulatory subunit B', gamma (Fragment)		128666	126537		103153		85049
A0A1Y7VJE6	A0A1Y7VJE6_MOUSE	Gm36864	Predicted gene, 36864	569024	794268	631983	801566	785777	684517	701983	613959
A0A1Y7VJW9	A0A1Y7VJW9_MOUSE	Fbln5	Fibulin 5	2792435
A0A1Y7VK90	A0A1Y7VK90_MOUSE	Nt5c1b	5'-nucleotidase, cytosolic IB	1.54721e+06	1.38772e+06	1675316	1.57265e+06	1541508	1.40548e+06	1706360	2025240
A0A1Y7VME9	A0A1Y7VME9_MOUSE	Kidins220	Kinase D-interacting substrate 220	1146475	1.25418e+06	1200888	1.25057e+06	1.25479e+06	963964	884946	950612
A0A1Y7VMI0	A0A1Y7VMI0_MOUSE	Lrrc72	Leucine rich repeat containing 72					785606	901171	874604	913983
A0A1Y7VN40	A0A1Y7VN40_MOUSE	Gm30302	Predicted gene, 30302	6928885	7097960	11112490	11692615	14674950	8931045	13765250	14586700
A0A286YCV9	A0A286YCV9_MOUSE	Kif13b	Kinesin family member 13B	1596960	1378750	617230	595958	951005	722571	878997	913783
A0A286YCX6	A0A286YCX6_MOUSE	Trappc8	Trafficking protein particle complex 8	665401	909735	950774	971070	685523	621507	578667	3820440
A0A286YCY6	A0A286YCY6_MOUSE	Tsbp1	cDNA sequence BC051142 (Fragment)	1.70037e+06	825631	2.12347e+06	2425675	3538750	4660305	5476355	7167605
A0A286YCZ6	A0A286YCZ6_MOUSE	Armh2	Armadillo-like helical domain containing 2					7328440	7759180	5840360	7233120
A0A286YDI8	A0A286YDI8_MOUSE	Sec24c	Sec24 related gene family, member C (S. cerevisiae)	7432160	4190600	2526650	2326470	2183520	1440084	2231090	2061500
A0A286YDU0	A0A286YDU0_MOUSE	Rasa1	RAS p21 protein activator 1 (Fragment)	270542	243727	100724		170894		100012	94825
A0A286YDZ4	A0A286YDZ4_MOUSE	Tsbp1	cDNA sequence BC051142 (Fragment)	7995870	8128540	10793370	8689920	10162900	11042595	13604350	14342400
A0A2I3BPJ2	A0A2I3BPJ2_MOUSE	Gm30083	Predicted gene, 30083	1833035	1912930	2111755	2081415	1930330	1783030	1909675	2785745
A0A2I3BR17	A0A2I3BR17_MOUSE	Spata3	Spermatogenesis associated 3	822253	775755	1359040	2458030	1946230	1558140	1305240	1077020
A0A2I3BRK9	A0A2I3BRK9_MOUSE	Morn2	MORN repeat containing 2	1553010	1956270	1742020	1920700	1789230	2522930	1631720	2340610
A0A2I3BRZ9	A0A2I3BRZ9_MOUSE	Gm5460	Predicted gene 5460 (Fragment)	633942	760556	646887	743763	734007	614572	851244	996596
A0A2R8VHF7	TM249_MOUSE	Tmem249	Cation channel sperm-associated auxiliary subunit TMEM249	2415825	2084100	2921940	2651585	4977340	5836070	5944605	6988885
A0A2R8VHN9	A0A2R8VHN9_MOUSE	Fam227a	Family with sequence similarity 227, member A	814395	850768	741121	1311310	1503390	1409120	1654580	2217460
A0A2R8VHP3	A0A2R8VHP3_MOUSE	Gm5478	Predicted pseudogene 5478	7778370	6322015	11212750	5711155	5603740	8400375	7790975	12016455
A0A2R8VJU7	A0A2R8VJU7_MOUSE	Septin12	Septin 12	31491750	35981750	31518500	25688650	57663700	45342250	43138700	47901800
A0A2R8W744	A0A2R8W744_MOUSE	Aco2	Aconitase 2, mitochondrial (Fragment)
A0A338P6K2	A0A338P6K2_MOUSE	Myh11	Myosin, heavy polypeptide 11, smooth muscle	200178150	37660400	1910535	1034140	831285	1214680	889140	5726600
A0A338P6L0	A0A338P6L0_MOUSE	Kcnj6	G protein-activated inward rectifier potassium channel 2			378923		682450
A0A338P6N4	A0A338P6N4_MOUSE	Crybg3	Beta-gamma crystallin domain containing 3	2329060	3845560	2531000	3501550	3013010	3501615	3469685	2253455
A0A338P7I8	A0A338P7I8_MOUSE	Ccdc116	Coiled-coil domain containing 116	6116670	6402820	8663745	6837605	8482280	6727035	8622240	7907850
A0A3B2W3S4	A0A3B2W3S4_MOUSE	1700010I14Rik	RIKEN cDNA 1700010I14 gene	436315	438011	771164	397573	517117	308160	709954	506526
A0A3B2W7H0	A0A3B2W7H0_MOUSE	Tcp11	T-complex protein 11	10643455	12520780	15057125	15643300	13500300	10927490	17991700	14362850
A0A3B2W837	A0A3B2W837_MOUSE	Vapa	Vesicle-associated membrane protein, associated protein A (Fragment)	2324150	2965280	2017820	1.69921e+06	2929510	3406620	1.42988e+06	1712226
A0A571BDQ7	A0A571BDQ7_MOUSE	1810020O05Rik	Riken cDNA 1810020O05 gene	4673740	5040070	6557640	5682000	6532675	5247220	5268030	6603475
A0A571BE33	A0A571BE33_MOUSE	Vwa3b	von Willebrand factor A domain containing 3B	283553	341726	477574	386094	577423	335825	545652	331198
A0A571BE94	A0A571BE94_MOUSE	Lcor	Ligand dependent nuclear receptor corepressor	9226875	3462589	6779670	10273035	9406495	9315310	10504590	10349505
A0A571BEE2	A0A571BEE2_MOUSE	Cylc2	Cylicin, basic protein of sperm head cytoskeleton 2	5030805	3839605	6078620	6351035	8769905	6023290	9528350	13303500
A0A571BEE9	A0A571BEE9_MOUSE	4930517N10Rik	RIKEN cDNA 4930517N10 gene	2629335	2619785	3998320	3688425	4783145	3693610	4609955	5305385
A0A571BEG0	A0A571BEG0_MOUSE	Mroh5	Maestro heat-like repeat family member 5	2.73657e+06	2.96457e+06	6080190	3.15446e+06	3142200	3234562	2.14327e+06	2.13935e+06
A0A571BEL8	A0A571BEL8_MOUSE	Lhb	Luteinizing hormone beta	8252340	10272200	13467200	10607590	11619130	8335370	11692635	14573580
A0A571BEV2	A0A571BEV2_MOUSE	Gm8251	Predicted gene 8251	1387770	1212002	1919760	2089470	2800710	1646335	2591970	3046250
A0A571BEV3	A0A571BEV3_MOUSE	Erich6b	Glutamate rich 6B	2760770	1932800	937535		2339080	1150350	954337	771348
A0A571BF50	A0A571BF50_MOUSE	Wdr88	WD repeat domain 88	262204	277788	306292	411500	500656	309992	557534	773814
A0A571BG73	A0A571BG73_MOUSE	Cfap74	Cilia and flagella associated protein 74	6967160	8123615	7299820	7853850	7624825	7635085	7261420	6405715
A0A5F8MP96	A0A5F8MP96_MOUSE	Septin4	Septin 4	40170100	40509050	45424350	48550600	45129550	40149450	43254750	36450850
A0A5F8MPT5	A0A5F8MPT5_MOUSE	Mroh4	Maestro heat-like repeat family member 4 (Fragment)	13008355	13188920	19374450	13033245	15620865	14323055	10800920	10768975
A0A5F8MPT6	A0A5F8MPT6_MOUSE	Cgn	Cingulin	587925	566858	380558				344353
A0A5F8MPU3	CTSRT_MOUSE	C2cd6	Cation channel sperm-associated targeting subunit tau	8237820	8131260	9154765	8327825	14580350	13159300	15464200	15773950
A0A5F8MPV0	A0A5F8MPV0_MOUSE	Rgsl1	Regulator of G-protein signaling like 1	700904	955639	792226	1118260	1125970	858476	1049750	894382
A0A5F8MPV5	A0A5F8MPV5_MOUSE	Odf3b	Outer dense fiber of sperm tails 3B	4267570	5697105	7534345	9650245	10430360	9052360	10967230	13276650
A0A5F8MPZ2	A0A5F8MPZ2_MOUSE	Klc1	Kinesin light chain	440317	518024
A0A668KM50	A0A668KM50_MOUSE	A930007A09Rik	RIKEN cDNA A930007A09 gene	284044	477108	740158	694786	931904	720644	834817	926396
A0A6I8MWZ8	A0A6I8MWZ8_MOUSE	Mtx1	Metaxin 1	25519200	28988850	31532450	29829300	35353650	30384050	33964750	43117050
A0A7D9N0L4	A0A7D9N0L4_MOUSE	Iqank1	IQ motif and ankyrin repeat containing 1	1536610	1589310	1807770	1658535	1883750	1495610	1612410	1748255
A0A7N9VR94	A0A7N9VR94_MOUSE	Ahnak2	AHNAK nucleoprotein 2	1713400	599815				204714
A0A7N9VT24	A0A7N9VT24_MOUSE	Iqcf3	IQ motif containing F3	1199560	1091620	808046	445270	1.11441e+06	1527990	675314	1027639
A0A8V5KY98	A0A8V5KY98_MOUSE		Uncharacterized protein	4772915	5355345	7253420	6889690	7735205	6124520	7032910	8147140
A0JLY1	CF210_MOUSE	Cfap210	Cilia- and flagella- associated protein 210	4.05919e+06	4331545	4.6838e+06	6189725	7022890	5893055	10341160	9992010
A0JP43-3	EFCB5_MOUSE	Efcab5	Isoform 3 of EF-hand calcium-binding domain-containing protein 5	12524410	13023455	14909070	16338845	16860735	13256405	15203000	14562825
A1L3C1	GAR5A_MOUSE	Garin5a	Golgi-associated RAB2 interactor protein 5A	4239010	2.60532e+06	2786475	3656230	3388125	4028680	3840925	4629755
A1L3P4	SL9A6_MOUSE	Slc9a6	Sodium/hydrogen exchanger 6	3484530	3558770	2206992	2559230	2104580	1764509	3799370	3087555
A2A4P3	A2A4P3_MOUSE	Gm27029	Predicted gene, 27029	1097370	1225650	757742	730108			1203130	1066230
A2A520	A2A520_MOUSE	Dnah17	Dynein, axonemal, heavy chain 17	400402400	446604700	490346000	427382900	436783400	440516350	341383550	334256500
A2A5R2	BIG2_MOUSE	Arfgef2	Brefeldin A-inhibited guanine nucleotide-exchange protein 2	1327450	1764140	1913740	1381540	1325790	1319160	1313020	1058590
A2A6C4-2	SPP2C_MOUSE	Sppl2c	Isoform 2 of Signal peptide peptidase-like 2C		879271	1043230	978528		775904	693022
A2A8U2-2	TM201_MOUSE	Tmem201	Isoform 2 of Transmembrane protein 201	861020
A2A8Z1-2	OSBL9_MOUSE	Osbpl9	Isoform 2 of Oxysterol-binding protein-related protein 9	1977670	2161830	848786
A2A935-2	PRD16_MOUSE	Prdm16	Isoform 2 of Histone-lysine N-methyltransferase PRDM16	1045744	2014166		3540920	2167330	1080570	3304935	2956045
A2A9H6	A2A9H6_MOUSE	Gm884	Predicted gene 884	227021550	235769100	236005900	239257050	211659250	227041600	217268850	194917000
A2A9I7	DMRTB_MOUSE	Dmrtb1	Doublesex- and mab-3-related transcription factor B1				17056	21949		44138
A2A9Q2	A2A9Q2_MOUSE	Nrd1	Nardilysin, N-arginine dibasic convertase, NRD convertase 1	20306295	22007445	24856120	23512590	23250620	20555050	17231495	17300290
A2AAE1-2	BLTP1_MOUSE	Bltp1	Isoform 2 of Bridge-like lipid transfer protein family member 1	1912610	1246710	747341	373042	569829		728310	1259730
A2AC93-2	DNAI2_MOUSE	Dnai2	Isoform 2 of Dynein axonemal intermediate chain 2	49315200	52831600	48877950	65527750	64800400	79348700	71545050	72086800
A2AE20	LYZL5_MOUSE	Spaca5	Sperm acrosome-associated protein 5	16601245	19896750	25876110	28632970	24915655	19522815	26759595	23603300
A2AF73	A2AF73_MOUSE	Fsip2l	Fibrous sheath-interacting protein 2-like	1259640	837094	2383155	3038915	4836110	3308795	5048590	3961115
A2AFS9	A2AFS9_MOUSE	Tex13a	Testis expressed 13A	4655989	5513495	6565560	5680600	5374940	5618320	5567360	5980835
A2AFW6	A2AFW6_MOUSE	Mtch2	Mitochondrial carrier 2	2022050	1.01592e+06	1284170	1369240	1122801	1137399	1.36988e+06	1398293
A2AG36	A2AG36_MOUSE	Pigo	GPI ethanolamine phosphate transferase 3	657694	512675	491974			443470	163530	241343
A2AGT5-2	CKAP5_MOUSE	Ckap5	Isoform 2 of Cytoskeleton-associated protein 5	1121980		353604
A2AIW0-3	ENTR1_MOUSE	Entr1	Isoform 3 of Endosome-associated-trafficking regulator 1
A2AJ15	MA1B1_MOUSE	Man1b1	Endoplasmic reticulum mannosyl-oligosaccharide 1,2-alpha-mannosidase	1.05578e+06	626357	618909	643666	1586490	916661	855081	789869
A2AJ26	A2AJ26_MOUSE	Abca2	ATP-binding cassette, sub-family A (ABC1), member 2	4503110	3158160	2133030	1737030	1565940	2160050	1579550	2569640
A2AJ72	A2AJ72_MOUSE	Fubp3	Far upstream element (FUSE) binding protein 3	399394	335156		167827
A2AJ88-2	PLPL7_MOUSE	Pnpla7	Isoform 2 of Patatin-like phospholipase domain-containing protein 7	1034830	1073870	890684	829801	805276	1.20763e+06	1522424	612896
A2AJB1	CC183_MOUSE	Ccdc183	Coiled-coil domain-containing protein 183	8048385	8696080	10631820	11309675	13543510	9340755	14572150	19678100
A2AJB7-2	LCN5_MOUSE	Lcn5	Isoform 2 of Epididymal-specific lipocalin-5	3763230	4269220	4198810	4432980	2816120	2370020	2214600	3168010
A2AKE7	ACL10_MOUSE	Actl10	Actin-like protein 10	10341650	13136065	13366730	12659000	18407850	14400350	17552700	22206700
A2AKQ8	T30A2_MOUSE	Ttc30a2	Tetratricopeptide repeat protein 30A2	743097	725920	740799
A2ALL9	A2ALL9_MOUSE	Atp2b3	Calcium-transporting ATPase	6326430	3058440	3137970	2839450	1928900	1966890	1330596	2713150
A2AN08-3	UBR4_MOUSE	Ubr4	Isoform 3 of E3 ubiquitin-protein ligase UBR4	12935885	13669770	13668795	14208030	12558185	12001525	8847405	7667815
A2ANN9	A2ANN9_MOUSE	1110017D15Rik	RIKEN cDNA 1110017D15 gene	1.26082e+06	1.68407e+06	2.64787e+06	1978845	1546613	2069365	1628378	2130225
A2APY7	NDUF5_MOUSE	Ndufaf5	Arginine-hydroxylase NDUFAF5, mitochondrial	872460	451670	568768	455079	458830	641810	536821	647288
A2APZ1	A2APZ1_MOUSE	1700001O22Rik	RIKEN cDNA 1700001O22 gene	1264690	2778935	2831515	3428780	4220295	2958770	3387685	4550620
A2ARP9	CTSR2_MOUSE	Catsper2	Cation channel sperm-associated protein 2	1429239	1698370	2925695	2048495	7457615	7865675	8210600	9517715
A2ARV4	LRP2_MOUSE	Lrp2	Low-density lipoprotein receptor-related protein 2	11281445	10180175	7997655	6470750	5825825	6734420	5861760	6296625
A2ARZ3	FSIP2_MOUSE	Fsip2	Fibrous sheath-interacting protein 2	85620050	92298600	117899250	101534450	107997450	97760450	86169700	87875050
A2ASA8	IPIL1_MOUSE	Itpripl1	Inositol 1,4,5-trisphosphate receptor-interacting protein-like 1	3224005	3024240	4213925	3522620	4083390	2888395	4388370	5054310
A2ASS6-2	TITIN_MOUSE	Ttn	Isoform 2 of Titin	3852485	6512450	7999295	6369055	7700770	7110390	8767310	6917320
A2ASZ8-3	SCMC2_MOUSE	Slc25a25	Isoform 3 of Calcium-binding mitochondrial carrier protein SCaMC-2	1429955	1620525	1732460	1662410	1933030	1873380	1789360	2204725
A2ATU0	DHTK1_MOUSE	Dhtkd1	2-oxoadipate dehydrogenase complex component E1	1224010	727317	551963	672427	306243	610401	464377	890091
A2AU71	A2AU71_MOUSE	Armc3	Armadillo repeat containing 3	23109150	24105050	23969800	25201750	24327300	22157000	20115750	20010750
A2AU72	ARMC3_MOUSE	Armc3	Armadillo repeat-containing protein 3	7440525	7938710	8020910	10394485	8799905	7992275	8366110	7676710
A2AVQ5	LEXM_MOUSE	Lexm	Lymphocyte expansion molecule	3059745	2783620	3297385	3686620	4486765	3494630	4455635	5505520
A2AVR2	MROH7_MOUSE	Mroh7	Maestro heat-like repeat-containing protein family member 7	8016745	4.95431e+06	7849985	10712940	7872390	6817425	5593290	5599640
A2AWT5	A2AWT5_MOUSE	Ubtf	Upstream binding transcription factor, RNA polymerase I
A2BDX3	MOCS3_MOUSE	Mocs3	Adenylyltransferase and sulfurtransferase MOCS3	246461	254474			344513	306096
A2BGJ5	A2BGJ5_MOUSE	Zmynd12	Zinc finger, MYND domain containing 12	5367350	6332180	5902845	5780130	7583590	7596475	6959310	8426000
A2CG24	A2CG24_MOUSE	Tsbp1	Testis specific basic protein	1069449	1.20646e+06	1452260	1146639	1491775	1152727	1441005	1693465
A2CG25	A2CG25_MOUSE	Tsbp1	Testis specific basic protein (Fragment)	15159920	15787545	20554650	15729350	17968900	15132640	15453965	21664800
A2RRY8-2	SPAS1_MOUSE	Spats1	Isoform 2 of Spermatogenesis-associated serine-rich protein 1	625425	839479	1301400	1027120	1074820	972098	1123580	1192670
A2RSG8	A2RSG8_MOUSE	Adam34	A disintegrin and metallopeptidase domain 34	2737574	3341575	4462800	5084445	5054140	5247055	4705700	6978740
A2RSQ1	GLBL3_MOUSE	Glb1l3	Beta-galactosidase-1-like protein 3	11064780	9449765	9014550	11732970	9362585	10849310	9458505	13066140
A2RSX4	STPG3_MOUSE	Stpg3	Protein STPG3	2134350	2093490	2146550	2516188	2.83381e+06	4280620	3314700	3686285
A2RT91	ANKAR_MOUSE	Ankar	Ankyrin and armadillo repeat-containing protein	7908425	8446440	7474695	8122835	9130595	7807990	6315265	8429660
A2RTF1	CTSRB_MOUSE	Catsperb	Cation channel sperm-associated auxiliary subunit beta	13416915	16889595	16727850	15786745	40714855	43956395	29678470	29706435
A3KGW0	A3KGW0_MOUSE	Odf2	Outer dense fiber of sperm tails 2	1497080000	1515845000	1749800000	1928595000	2043300000	2024375000	2056110000	2163880000
A3KMP2	TTC38_MOUSE	Ttc38	Tetratricopeptide repeat protein 38	801200	886160	476416	873390	838936	813525	862220	412309
A3KN63	A3KN63_MOUSE	4933402N22Rik	RIKEN cDNA 4933402N22 gene	870652			1913900	1171560		894434	1698450
A6H584	CO6A5_MOUSE	Col6a5	Collagen alpha-5(VI) chain	13037955	4154130	6.22078e+06	2269470		3589415	580357	3797445
A6H5Z3	EXC6B_MOUSE	Exoc6b	Exocyst complex component 6B	929257	744653	694470	464525	702060	441484	301846	360634
A6H611	MIPEP_MOUSE	Mipep	Mitochondrial intermediate peptidase	4629430	5173605	4652455	5679545	4612185	5403340	5636720	6064095
A6H630	ARMT1_MOUSE	Armt1	Damage-control phosphatase ARMT1	3016950	3412775	3392275	3756100	3817325	3814550	3846515	3773230
A6H639	DRC5_MOUSE	Tcte1	Dynein regulatory complex subunit 5	2796605	3446205	3763170	3639340	3104735	3231940	4410415	4442285
A6H685	A6H685_MOUSE	Prss54	Protease, serine 54	10974315	13221350	13326250	12314145	15227190	14610035	14284485	16017500
A6H690	IQCAL_MOUSE	Iqca1l	IQ and AAA domain-containing protein 1-like	4925210	5433400	6960510	7696380	10615575	6319600	9137395	10911810
A6H6A4-2	LRIQ4_MOUSE	Lrriq4	Isoform 2 of Leucine-rich repeat and IQ domain-containing protein 4	3576860	3929940	3905365	4034675	4836655	3724035	5176510	5757935
A6H6Q4	TKTI1_MOUSE	Tektip1	Tektin bundle-interacting protein 1	5682785	6550860	11378270	15280080	18528175	11706080	18737455	20264800
A6H6T1	PRS40_MOUSE	Prss40	Serine protease 40	3181045	2199510	1879890	3093215	5156855	6080985	5977520	6951605
A6NAS4	A6NAS4_MOUSE	Gm10406	Alpha7-takusan	1064380	694044	1205900	798584	834828	886621	288627	1.54466e+06
A6PWV3	IZUM3_MOUSE	Izumo3	Izumo sperm-egg fusion protein 3	1.51126e+06	1237246	1810079	1516405	1.54715e+06	1607773	1.37541e+06	1810670
A6X8Z9	TEX55_MOUSE	Tex55	Testis-specific expressed protein 55	6531122	6.92064e+06	6743883	6.17181e+06	5.82064e+06	3459850	11818295	5400860
A6X919-2	D19L1_MOUSE	Dpy19l1	Isoform 2 of Probable C-mannosyltransferase DPY19L1	4057410	4342250	6030300	4521845	4382795	3773585	3775240	4987070
A6ZI44	A6ZI44_MOUSE	Aldoa	Fructose-bisphosphate aldolase	419321500	471697500	473015000	485588000	636784500	648510000	592944000	645971500
A6ZI46	A6ZI46_MOUSE	Aldoart1	Fructose-bisphosphate aldolase	85186450	86296950	93931750	106716300	113505450	123931850	117783650	128508850
A6ZI47	A6ZI47_MOUSE	Aldoart2	Fructose-bisphosphate aldolase	70540250	76777800	76762950	50558100	122131800	98395900	90099300	94849650
A8DUK4	A8DUK4_MOUSE	Hbb-bs	Beta-globin	310328850	610225450	657335900	401539600	374590000	71596300	190730600	295118500
A8Y5L4	A8Y5L4_MOUSE	Cfap61	Cilia and flagella associated protein 61	10544570	11370330	11402145	10953140	11518305	10536570	9722800	10226485
A9Q751	PCDP1_MOUSE	Cfap221	Cilia- and flagella-associated protein 221	6424385	1905185	1220170	1424550	1918650	2059420	4725000	2411110
B1AR42	B1AR42_MOUSE	2810408A11Rik	RIKEN cDNA 2810408A11 gene	6.58616e+06	5921827	5224885	7143865	5495145	4.40974e+06	13833550	7170170
B1ART1	B1ART1_MOUSE	Vps13d	Vacuolar protein sorting 13D	685698	364297
B1AUN2	B1AUN2_MOUSE	Eif2b3	Eukaryotic translation initiation factor 2B, subunit 3	419569	370485	386929	347476	209880	498804	500206	314148
B1AUS6	B1AUS6_MOUSE	Slc25a54	Solute carrier family 25, member 54	11382740	14386745	15604600	14559000	12746650	11503900	12675700	15000100
B1AWE0	B1AWE0_MOUSE	Clta	Clathrin light chain	6601140	4490320	6043310	3322630	3567130	3556035	4790620	4026240
B1AWG4	B1AWG4_MOUSE	Lrrc37a	Leucine rich repeat containing 37A	145300300	150233300	138600400	159578550	138320550	150353500	158323700	135767700
B1AWM0	B1AWM0_MOUSE	Cnbd1	Cyclic nucleotide binding domain containing 1 (Fragment)	671586	659276	884046	834658	1188470	710332	1444310	1423215
B1AWZ3	B1AWZ3_MOUSE	Nipsnap3a	Nipsnap homolog 3A	49807305	54254700	70335900	62163950	49298360	72435550	47160450	50994360
B1AXB9	B1AXB9_MOUSE	Tesl1	Testin	2702495	1827720	4179020	5313770	6109550	4027280	6890835	7943450
B1AXP3	B1AXP3_MOUSE	Saxo1	Stabilizer of axonemal microtubules 1	36789850	36479750	34672000	38970700	40076800	26654550	117264650	58798500
B1AZA5	TM245_MOUSE	Tmem245	Transmembrane protein 245	755388	611332	499274	385678	312094	328754	385373	612786
B1AZI6	THOC2_MOUSE	Thoc2	THO complex subunit 2	588018	1302060	28357	24309				219189
B1AZS9	B1AZS9_MOUSE	Prdx4	Peroxiredoxin 4 (Fragment)	2.60013e+06	4148128	2.66477e+06	3.17109e+06	2608264	3741295	3528005	3610010
B1B0C7	B1B0C7_MOUSE	Hspg2	Perlecan (heparan sulfate proteoglycan 2)	20777550	10367700	3411520	1885670	7411485	2050610	1825430	3922980
B2RQC6	PYR1_MOUSE	Cad	CAD protein	3849090	3294455	1902355	1543825	2549865	2433845	2304520	1543230
B2RR83	YTDC2_MOUSE	Ythdc2	3'-5' RNA helicase YTHDC2	1865830	1528190	1572770	1158100		875543	1006720
B2RSY5	B2RSY5_MOUSE	Adam6a	A disintegrin and metallopeptidase domain 6	18196550	21112950	26313700	28226250	29131550	27875850	26667450	41970800
B2RUD9	B2RUD9_MOUSE	Gm4787	Predicted gene 4787	3700360	4027960	4039630	4330535	4174915	3800265	4671175	4433990
B2RUF0	B2RUF0_MOUSE	Ybx2	Y box protein 2	678522	1118870	1424130	1165140	1095850	1077500	1171100	1081120
B2RUI1	ZN551_MOUSE	Znf551	Zinc finger protein 551	445468000	521893000	625391000	709920500	650181000	755001500	680855500	929514000
B2RW38	CFA58_MOUSE	Cfap58	Cilia- and flagella-associated protein 58	24348000	24228300	27989700	31980800	34098700	30845250	33840000	26227450
B2RWH8	B2RWH8_MOUSE	Gm4846	Flavin-containing monooxygenase		344618	559148		627806	534128	892865
B2RX88-2	CSPP1_MOUSE	Cspp1	Isoform 2 of Centrosome and spindle pole associated protein 1	1674380	1897740	1781890	1722980	1570530	1348360	1163286	1192240
B2RXC1	TPC11_MOUSE	Trappc11	Trafficking protein particle complex subunit 11	2152260	1758510	1827610	1340270	1238480	1672200	1107830	864630
B2RXS4	PLXB2_MOUSE	Plxnb2	Plexin-B2	2.82061e+06	1.61043e+06	1741880	1676490	1089280	1.18924e+06	1896740	1144707
B2RXT3	B2RXT3_MOUSE	Ogdhl	oxoglutarate dehydrogenase (succinyl-transferring)	12301820	9647490	8529925	8829995	7629305	8683730	7100445	7536880
B2RY50	ODAD2_MOUSE	Odad2	Outer dynein arm-docking complex subunit 2	51897500	51033700	60662100	51863850	64461850	53331550	54785500	55020450
B2RY56	RBM25_MOUSE	Rbm25	RNA-binding protein 25	1.47369e+06	1019992	824945	514476	212538	597984	613274	586798
B2RY71	DNAI3_MOUSE	Dnai3	Dynein axonemal intermediate chain 3	9415410	10171715	10834775	10862330	11407870	11474850	9934915	9012805
B5X0E4	ABCB5_MOUSE	Abcb5	ATP-binding cassette sub-family B member 5								261852
B7XG49	B7XG49_MOUSE	Garin4	Golgi associated RAB2 interactor family member 4	4585845	5229695	5414390	9630960	11033575	8891075	10328145	10822505
B7ZC91	B7ZC91_MOUSE	Fbxw10	F-box and WD-40 domain protein 10	2797215	3111365	3608245	3611135	4248705	3163205	3494805	3488835
B7ZMP1	XPP3_MOUSE	Xpnpep3	Xaa-Pro aminopeptidase 3	4626340	4113230	3793460	5456210	4240340	4205705	8094375	6760995
B7ZNH7	B7ZNH7_MOUSE	Col14a1	Collagen, type XIV, alpha 1	8988115	1672751				797619		1416620
B7ZNL3	B7ZNL3_MOUSE	Tpm1	Tpm1 protein	55493914	18718900						5538710
B7ZWJ3	B7ZWJ3_MOUSE	Gm8765	Predicted gene 8765	701974	695750	1.10915e+06	939842	1299736	854643	827008	906754
B8JJ66	B8JJ66_MOUSE	2310061I04Rik	RIKEN cDNA 2310061I04 gene	1882363	4110670	2.51655e+06	4334640	3175070	2793230	2780540	2927710
B9EHJ3	B9EHJ3_MOUSE	Tjp1	Tight junction protein 1	2038735
B9EJ54	B9EJ54_MOUSE	Nup205	Nucleoporin 205	9268000	9270015	9823585	8.09721e+06	8.71437e+06	8867496	5.80467e+06	5927660
B9EJ80	PDZD8_MOUSE	Pdzd8	PDZ domain-containing protein 8	2944990	3789550	3608550	3103380	2947055	3058470	2793750	3045655
B9EJ86	OSBL8_MOUSE	Osbpl8	Oxysterol-binding protein-related protein 8	1056715	936386	913196	130204		533829	661200	721842
B9EJP9	B9EJP9_MOUSE	Spink14	Predicted gene, EG433178	389670	1063300	673852	563851	881485	737394	943014	726776
B9EJR8	DAAF5_MOUSE	Dnaaf5	Dynein axonemal assembly factor 5	1947480		1817030
B9EJX3	VAFNB_MOUSE	ATp6v1fnb	Protein ATP6V1FNB	3569180	2703332	6772023	8.25178e+06	9058090	6061128	8476640	9459160
B9EKE5-2	CATIP_MOUSE	Catip	Isoform 2 of Ciliogenesis-associated TTC17-interacting protein	6161335	7498640	7701405	5496840	9682795	7595400	7826520	8359380
B9EKI3	TMF1_MOUSE	Tmf1	TATA element modulatory factor	659312	179698
C0HK79	ARXS1_MOUSE	Arxes1	Adipocyte-related X-chromosome expressed sequence 1	832616	683824	523258	675334	330318	778025	889972	839526
C0HKD1	F25A2_MOUSE	Fam205a2	Protein FAM205A-2	2300855	2145460	3026705	3015730	3520630	2744605	2914315	4047560
C0HKG5	RNT2A_MOUSE	Rnaset2a	Ribonuclease T2-A	1126730	502632	710929	931175	563149		538502	642223
C0J8I2	C0J8I2_MOUSE	St6galnac2	Alpha-N-acetylgalactosaminide alpha-2,6-sialyltransferase 2	191674050	179135450	229515100	191144600	211127950	216099750	179410900	207311200
C4P6S0	SHTAP_MOUSE	Nsun4	Sperm head and tail associated protein	101665350	77404650	155860850	132990350	141072900	114440850	93483450	90632400
C6KI89	CTSG2_MOUSE	Catsperg2	Cation channel sperm-associated auxiliary subunit gamma 2	15129335	17724245	18104305	16627595	43931125	45172430	34482545	34456690
D0G895	ACE3_MOUSE	Ace3	Angiotensin-converting enzyme-like protein Ace3	37946750	42410950	38312850	47805450	55005400	65705350	56536410	56233100
D2J0Y4	CJ090_MOUSE	D7Ertd443e	(E2-independent) E3 ubiquitin-conjugating enzyme FATS	2836485	2449700	4098630	3924275	5759275	4272660	4220535	6083800
D3YTR1	D3YTR1_MOUSE	Reep6	Receptor accessory protein 6	17490450	17600750	23681050	23470000	28289050	17434100	29455250	37822100
D3YTR3	D3YTR3_MOUSE	Mex3d	Mex3 RNA binding family member D	2150385	3240235	3455115	3516970	2873295	2785700	3863850	2886675
D3YUK8	PTIP2_MOUSE	Pttg1ip2	PTTG1IP family member 2	845594	1096980		920489	1152120		1631110	1295900
D3YUZ0	D3YUZ0_MOUSE	Ccdc83	Coiled-coil domain containing 83	2110030	1989650	1361100	1832920	1796490	1085660	1954705	1577380
D3YUZ7	D3YUZ7_MOUSE	Gm128	Predicted gene 128	3855860	4053000	4860440	5336090	4723060	4018350	4327070	6048750
D3YV92	GAR2_MOUSE	Garin2	Golgi-associated RAB2 interactor protein 2	8913500	7834890	13286020	13057400	13599730	11221050	13297260	15765800
D3YVG4	D3YVG4_MOUSE	Tmem184c	Transmembrane protein 184C (Fragment)	3198015	3037240	4181820	3875945	3643785	3464865	3123630	4310350
D3YVL2-2	CFA70_MOUSE	Cfap70	Isoform 2 of Cilia- and flagella-associated protein 70	26623100	27683000	28304800	30403300	28538150	27179100	26611250	22174200
D3YWT1	D3YWT1_MOUSE	Hnrnph3	Heterogeneous nuclear ribonucleoprotein H3						704886	497193	376078
D3YWV2	D3YWV2_MOUSE	Cystm1	Cysteine-rich and transmembrane domain-containing protein 1	13871200	14359500	17046100	17251000	17522300	15585400	17965100	19666300
D3YWX3	PAT13_MOUSE	Pate13	Prostate and testis expressed protein 13	17681510	19830740	21750515	22807065	20028290	24752360	19549055	22677565
D3YXG1	D3YXG1_MOUSE	Selenov	Selenoprotein V	7662700	8.33226e+06	9928820	6669550	12893295	8758985	9412250	9308790
D3YXJ0-3	DGKH_MOUSE	Dgkh	Isoform 3 of Diacylglycerol kinase eta	2490590	2801090	3229455	2995615	2955925	2596535	2.11426e+06	2.1906e+06
D3YXK2	SAFB1_MOUSE	Safb	Scaffold attachment factor B1	2871025	1765935	1789030		507693	2455220	986767	1539570
D3YYH9	D3YYH9_MOUSE	Acte1	Actin, epsilon 1	816596	1091620	785282	858756	1083960	1026980	920208	798952
D3YYL3	D3YYL3_MOUSE	Iqck	IQ motif containing K	897241	876796	697580	1071360	1150520	1342920	1154620	712396
D3YYM6	D3YYM6_MOUSE	Rps5	Ribosomal protein S5 (Fragment)	2229255	2057101	1.82383e+06	1816359	2.49157e+06	3170370	1845516	1667500
D3YYQ8	D3YYQ8_MOUSE	Dnah10	Dynein, axonemal, heavy chain 10	38631020	43343685	48569015	42904400	42526145	41394285	32410330	31902115
D3YZG8	MTD2L_MOUSE	Mthfd2l	Bifunctional methylenetetrahydrofolate dehydrogenase/cyclohydrolase 2, mitochondrial	1508525	1622211	3259690	1699790	2747170	2430595	2818410	3144280
D3YZP9	CCDC6_MOUSE	Ccdc6	Coiled-coil domain-containing protein 6	2178940	3073920	2238700	1684190	1855880	1489650	1401300	1366950
D3YZZ5	D3YZZ5_MOUSE	Tmed7	Transmembrane p24 trafficking protein 7	2103690	3162040	2874880	2555520	1449940	2569570	3217290	2226765
D3Z070	CS081_MOUSE		Putative uncharacterized protein C19orf81 homolog	2174940	3274100	2278910		3268120	2243370
D3Z0M9	D3Z0M9_MOUSE	Ddx23	RNA helicase	1080570	1138850	707404			1036850	1215080	1388490
D3Z0R2	PPR36_MOUSE	Ppp1r36	Protein phosphatase 1 regulatory subunit 36	2195715	2414650	2754520	3003410	3603600	3197015	2971120	3876800
D3Z2X2	DNHD1_MOUSE	Dnhd1	Dynein heavy chain domain-containing protein 1	1.89579e+06	2038886	2.147e+06	1.90919e+06	1864112	1805096	1562378	1512011
D3Z3Y1	D3Z3Y1_MOUSE	Pigg	GPI ethanolamine phosphate transferase 2	2077550	1047260	2.75083e+06	714384	490106	723225	534219	640525
D3Z420	D3Z420_MOUSE	Fam186b	Family with sequence similarity 186, member B		17853885	33229800	4579300	5286360	3867070	19173045	15620755
D3Z494	D3Z494_MOUSE	Akr1b10	Aldo-keto reductase family 1, member B10 (aldose reductase)	652843		269442	207155
D3Z4K0	D3Z4K0_MOUSE	Ankrd36	Ankyrin repeat domain 36	1980850	1466510	1673000	1982410	2115030	1542420		2087580
D3Z660	D3Z660_MOUSE	Serpina16	Serine (or cysteine) peptidase inhibitor, clade A (alpha-1 antiproteinase, antitrypsin), member 16	21641975	20452240	22859875	17572610	29395300	30337850	30958750	36627650
D3Z690	IZUM4_MOUSE	Izumo4	Izumo sperm-egg fusion protein 4	110202600	123977300	140171250	131523900	117974950	130013850	119250750	136865850
D3Z6E8	D3Z6E8_MOUSE	Dlec1	Deleted in lung and esophageal cancer 1	6429380	7150000	7219980	6785435	7172520	6418675	5524730	5801290
D3Z6S9	ERIP6_MOUSE	Erich6	Glutamate-rich protein 6						669450	731678	843014
D3Z6V5	D3Z6V5_MOUSE	Spacdr	Sperm acrosome developmental regulator	15732220	16572915	27225615	22007420	23571920	20159355	19703930	24782375
D3Z720	D3Z720_MOUSE	Irgc1	Immunity-related GTPase family, cinema 1	89990450	108880300	115466650	116499450	118036150	113387400	152879000	141943000
D3Z7P3	GLSK_MOUSE	Gls	Glutaminase kidney isoform, mitochondrial	671754	418236					808952	780180
D3Z7X0	D3Z7X0_MOUSE	Acad12	Acyl-Coenzyme A dehydrogenase family, member 12	1991970	2120040	3716820	2498590	2518300	2075070	2221970	2704700
D4AFX7	D4AFX7_MOUSE	Dnajc13	DnaJ heat shock protein family (Hsp40) member C13	6730230	7485100	6723275	6466745	6345155	6428455	4848410	4419210
D6MZJ6	NSMA5_MOUSE	Smpd5	Sphingomyelin phosphodiesterase 5	6502625	7503140	7519150	7636045	8346475	7201915	8405200	10022095
E0CXW2	E0CXW2_MOUSE	Adck5	AarF domain containing kinase 5	5510685	5692810	6704510	5856920	6237435	4531400	12517905	8659500
E0CYY3	E0CYY3_MOUSE	Ankmy1	Ankyrin repeat and MYND domain containing 1	4397630	4698700	4555035	4843795	5263445	4868380	4688045	5253840
E0CZ22	E0CZ22_MOUSE	Mroh1	Maestro heat-like repeat family member 1	31490065	37484870	46419775	46021275	36759845	35988245	28980780	20367940
E9PV24-2	FIBA_MOUSE	Fga	Isoform 2 of Fibrinogen alpha chain	1.08792e+06	720905	426143	863479	760206	19618850	3201113	1144905
E9PVA8	GCN1_MOUSE	Gcn1	eIF-2-alpha kinase activator GCN1	4062144	3458946	2.7047e+06	2469900	2.49229e+06	2.66638e+06	2.28996e+06	3607440
E9PVB3	CC175_MOUSE	Ccdc175	Coiled-coil domain-containing protein 175	784566	426593	457938	575936	424506	350926	410912	536393
E9PVG4	E9PVG4_MOUSE	Crisp4	Cysteine-rich secretory protein 4	1612210	1756420	1790740	1976460	1568490	1361890	1226370	1239980
E9PVN6	E9PVN6_MOUSE	Gm20498	Cytochrome c oxidase assembly protein COX16 homolog, mitochondrial	1185190	859106	1033060	927805	1056399	1.03478e+06	1468090	1341640
E9PVS5	E9PVS5_MOUSE	Immt	MICOS complex subunit MIC60 (Fragment)	5062255	4994330	4297915	4378185	4152300	3291845	3111520	2235005
E9PVU0	E9PVU0_MOUSE	Myo6	Unconventional myosin-VI	4875485	2571540	1614453	1812665	2298905	1643765	2.18247e+06	3056835
E9PVU2	E9PVU2_MOUSE	4931429L15Rik	RIKEN cDNA 4931429L15 gene	1281920	1566120	1889140	2263130	2229050	2095970	2568680	2141670
E9PWH4	E9PWH4_MOUSE	Abca15	ATP-binding cassette, sub-family A (ABC1), member 15	2661070	2815770	2518630	2654960	2639010	2344650
E9PWJ7	E9PWJ7_MOUSE	Abca16	ATP-binding cassette, sub-family A (ABC1), member 16	4855910	2.87908e+06	2.31835e+06	5060540	4508060	4944360	3036390	4120580
E9PWP9	E9PWP9_MOUSE	4931408C20Rik	RIKEN cDNA 4931408C20 gene	3159550	2411185	3847365	4201490	4323605	2971395	3577775	3685005
E9PWQ7	E9PWQ7_MOUSE	Zan	Zonadhesin	112491800	122580900	122524800	136884050	113971950	129412050	116768000	104519250
E9PWZ8	E9PWZ8_MOUSE	Rsph14	Radial spoke head homolog 14 (Chlamydomonas)	20592830	22999075	23182080	24140350	23673750	27943950	23574200	26659350
E9PX79	E9PX79_MOUSE	Marchf10	Membrane associated ring-CH-type finger 10	9355100	10560600	6309815	10566400	10618500	6800655	7241550	7299910
E9PX95	ABCAH_MOUSE	Abca17	ATP-binding cassette sub-family A member 17	2.84474e+06	3.27516e+06	5626400	2797618	3.071e+06	2.56298e+06	2.23347e+06	2.31656e+06
E9PXT9	F170B_MOUSE	Fam170b	Protein FAM170B	9551025	9301365	11286970	10354315	10018660	8918975	12540915	12222360
E9PXY8	E9PXY8_MOUSE	Usp7	Ubiquitin carboxyl-terminal hydrolase 7	50693400	61805050	62013500	72790350	61810950	58620950	54515800	41969950
E9PY36	E9PY36_MOUSE	1700029H14Rik	RIKEN cDNA 1700029H14 gene	721191	1271490	891396	1116360	1016410	1094860		903292
E9PY39	E9PY39_MOUSE	Gm20431	Predicted gene 20431	17938215	16302450	9935755	11430710	9988080	7543680	10010785	9637565
E9PY46	IF140_MOUSE	Ift140	Intraflagellar transport protein 140 homolog	937424	1.3772e+06	1267890	1304470	1426850	1.11615e+06	723500	761265
E9PYD1	E9PYD1_MOUSE	Fam98c	Family with sequence similarity 98, member C						324306
E9PYI4	E9PYI4_MOUSE	Mroh8	Maestro heat-like repeat family member 8	10751505	12917580	14200420	13011895	11827290	11403475	10045040	9427770
E9PYJ0	E9PYJ0_MOUSE	Tcp10b	T-complex protein 10b					3740680	2333860	4098960	2904330
E9PYQ0	RS10B_MOUSE	Rsph10b	Radial spoke head 10 homolog B	7727895	7978610	8377840	8390015	8571540	7840680	7419705	6385555
E9PYY5	DNAI4_MOUSE	Dnai4	Dynein axonemal intermediate chain 4	6909590	7819600	7170565	8072220	7319935	8552740	10005145	10065105
E9PZ50	E9PZ50_MOUSE	Tdrd6	Tudor domain containing 6	2.32932e+06	3377660	2.17733e+06	2013076	2959160	3039140	2715645	2553370
E9PZ84	E9PZ84_MOUSE	Ttc16	Tetratricopeptide repeat domain 16	956041	938111	884457	1273780	1543755	1362940	1511940	1.6961e+06
E9PZF0	E9PZF0_MOUSE	Gm20390	Nucleoside diphosphate kinase	37290865	55071730	75454265	77870895	60927750	48604100	59846200	60264800
E9PZJ8	ASCC3_MOUSE	Ascc3	Activating signal cointegrator 1 complex subunit 3	410084	369667	167164	289394		337176
E9PZP8	E9PZP8_MOUSE	Herc1	HECT and RLD domain containing E3 ubiquitin protein ligase family member 1	3996970	5061630	4798160	5160810	4941580	4544130	3781050	3219900
E9Q0B6	E9Q0B6_MOUSE	Dnah6	Dynein, axonemal, heavy chain 6	31797570	33666455	36293920	33842025	34592175	33533970	28327850	25248435
E9Q0F0	E9Q0F0_MOUSE	Krt78	Keratin 78	50984300	40162000	151595200	28328250	79637700	97325200	177439500	53706500
E9Q0P0	E9Q0P0_MOUSE	Gm8127	Predicted gene 8127	369569	955399	1644300	1373690	1346080	880338	1135430	669718
E9Q0S6	TENS1_MOUSE	Tns1	Tensin-1	5766310	1.78061e+06	4652090		421455	753656	5223420
E9Q0T8	E9Q0T8_MOUSE	Dnah7a	Dynein, axonemal, heavy chain 7A	11246405	12333935	12698585	12285125	11924825	11931315	9783105	9573430
E9Q136	E9Q136_MOUSE	Abhd14a	Abhydrolase domain containing 14A	453079	1136260	892619	868613	1121410	943540	862267	782541
E9Q173	BTBDG_MOUSE	Btbd16	BTB/POZ domain-containing protein 16	4239920	5145155	5533210	4848455	5269045	4293825	6666885	6158975
E9Q1Z0	E9Q1Z0_MOUSE	Krt90	Keratin 90		5988910	9681020	6193720	6184010	4650200	4149560	14241900
E9Q1Z2	E9Q1Z2_MOUSE	Enthd1	ENTH domain containing 1	75542	110487	55430	89844	118530	103131
E9Q2C0	E9Q2C0_MOUSE	Cfap46	Cilia and flagella associated protein 46	10842150	12537940	13010070	12787135	11700685	11229700	9778110	10230005
E9Q2E4	E9Q2E4_MOUSE	Hectd4	HECT domain E3 ubiquitin protein ligase 4	660467	874016	856952	714359	779950	644386	836016
E9Q357	E9Q357_MOUSE	Heatr4	HEAT repeat containing 4	410626	443054	597672	485715	684590	489186	449316	389631
E9Q397	E9Q397_MOUSE	Sptb	Spectrin beta chain	1271637	2475320	1.32984e+06	870354	1.03462e+06	1138250	691794	1084585
E9Q3A0	E9Q3A0_MOUSE	Trim36	Tripartite motif-containing 36	2198365	3451280	2905660	4021905	3206515	3870675	3902010	2974715
E9Q3E1	AL3B2_MOUSE	Aldh3b2	Aldehyde dehydrogenase family 3 member B2	845062	620096		415158	347459	444435	332597	623304
E9Q3G8	E9Q3G8_MOUSE	Nup153	Nucleoporin 153	1005330	514475					465786
E9Q3L2	PI4KA_MOUSE	Pi4ka	Phosphatidylinositol 4-kinase alpha	3615500	3578700	6098545	6877935	2551590	7160550	6689015	1890300
E9Q411	E9Q411_MOUSE	Nbas	Neuroblastoma amplified sequence	2.92257e+06	2.07282e+06	1.54488e+06	1.1763e+06	1600810	1.28682e+06	866146	1436901
E9Q4M2	E9Q4M2_MOUSE	Lipe	Hormone-sensitive lipase	22630725	25461050	26336550	28114200	24983800	25042400	23694780	18107130
E9Q4P0	E9Q4P0_MOUSE	Kxd1	KxDL motif-containing protein 1 (Fragment)	291459000	289118000	259735000	381522500	319974500	325943000	343323000	355067000
E9Q4V7	E9Q4V7_MOUSE	Pate7	Prostate and testis expressed 7	5415250	5383250	3866980	3998360	7487770	6622760	5974960	7340690
E9Q4X2	E9Q4X2_MOUSE	Uggt2	UDP-glucose glycoprotein glucosyltransferase 2	762669	1107520	1015850	710960		706006
E9Q512	E9Q512_MOUSE	Trip11	Thyroid hormone receptor interactor 11	1.06504e+06	660541	561366	340277	307122	423938	351155	411754
E9Q557	DESP_MOUSE	Dsp	Desmoplakin	4709261	4.04509e+06	9674725	4061954	2.2961e+06	2827196	3.37001e+06	5662985
E9Q580	E9Q580_MOUSE	Myo1b	Myosin IB	11799905	4523470	3893765	3563490	2719525	3033140	3789400	7286215
E9Q591	E9Q591_MOUSE	Prr27	Proline rich 27	5868020	7816880	6864190	8413500	7437290	4069385	7523190	7403240
E9Q5I3	E9Q5I3_MOUSE	Muc5b	Mucin 5, subtype B, tracheobronchial	4596232	4901950	4258980	2728160	1709868	2.29326e+06	1346233	2605276
E9Q5M6	CFA44_MOUSE	Cfap44	Cilia- and flagella-associated protein 44	17999355	17366370	17525400	17956250	18060950	16081750	17048250	15725850
E9Q5W2	E9Q5W2_MOUSE	Spata31d1d	Spermatogenesis associated 31 subfamily D, member 1D	60592000	52648050	79647050	80464800	82516600	58224400	76898650	71206350
E9Q616	E9Q616_MOUSE	Ahnak	AHNAK nucleoprotein (desmoyokin)	41894350	24515035	13983240	11229995	5417450	15595740	10031420	9628865
E9Q6E5	E9Q6E5_MOUSE	Srsf11	Serine and arginine-rich splicing factor 11	130584	118333	72105	63983		120634	67551	106674
E9Q6R7	E9Q6R7_MOUSE	Utrn	Utrophin	1.08377e+06	550382
E9Q6U5	E9Q6U5_MOUSE	1700001C19Rik	RIKEN cDNA 1700001C19 gene	5426300	5991640	1.10699e+07	16010025	12364955	9068090	14158645	13910230
E9Q743	CF251_MOUSE	Cfap251	Cilia- and flagella-associated protein 251	15590020	17353170	17451165	18253745	16983985	15996280	13772250	13126830
E9Q7F5	EDD13_MOUSE	Eddm13	Epididymal protein 13	26285135	36064445	35530200	40773750	23111910	21979800	19020565	24907700
E9Q7G0	NUMA1_MOUSE	Numa1	Nuclear mitotic apparatus protein 1	3222350	1897240	1128290	784484	475972	1530690	983858	1172175
E9Q7K1	E9Q7K1_MOUSE	Guk1	guanylate kinase	1025120	1005750		624968	520416	682304		769546
E9Q7R9	CFA43_MOUSE	Cfap43	Cilia- and flagella-associated protein 43	16190015	16376620	16487230	17612300	16193030	16553365	16238540	13589860
E9Q828	E9Q828_MOUSE	Atp2b4	Calcium-transporting ATPase	251469250	242357900	254518950	231350000	228849350	221880400	189193850	185537950
E9Q8F8	E9Q8F8_MOUSE	Abca14	ATP-binding cassette, sub-family A (ABC1), member 14	6490810	6960520	7426835	7417845	7574590	7365095	6379120	6350610
E9Q8J5	E9Q8J5_MOUSE	Gm597	Predicted gene 597	9675330	8613895	12853640	12165655	13889335	10324165	14166490	14530555
E9Q8Q8-2	SACA6_MOUSE	Spaca6	Isoform 2 of Sperm acrosome membrane-associated protein 6	214752	245738	226644	334191	235721	262310	214050	263098
E9Q8T7	DYH1_MOUSE	Dnah1	Dynein axonemal heavy chain 1	33281215	36867175	41555995	37078165	35206345	34482765	29857135	28213200
E9Q963	E9Q963_MOUSE	Armh1	Armadillo-like helical domain containing 1	2256385	2531730	2.71387e+06	2815700	2795415	2.86872e+06	3015465	3327500
E9Q9F6	CTSRD_MOUSE	Catsperd	Cation channel sperm-associated auxiliary subunit delta	6994650	7177685	8910985	7463695	20695900	19483520	20487230	19220375
E9Q9F7	E9Q9F7_MOUSE	Ccdc146	Coiled-coil domain containing 146	2687377	3198930	3606800	4257695	5165955	3809795	6080015	5523255
E9Q9G1	E9Q9G1_MOUSE	Nudt16l2	Nudix (nucleoside diphosphate linked moiety X)-type motif 16-like 2	10048785	12016840	11373585	13261930	11256820	13342670	13866415	11873995
E9Q9G8	E9Q9G8_MOUSE	Ift122	Intraflagellar transport 122	1558940	1669130	1223509	1.4614e+06	1.10691e+06	2234140	1793310	1562130
E9Q9T4	E9Q9T4_MOUSE	Adcy10	Adenylate cyclase type 10	3903410	4510820	6615420	5269340	2.51752e+06	5372200	4188270	4178270
E9Q9Y3	E9Q9Y3_MOUSE	Ccdc7b	Coiled-coil domain containing 7B	3032040	3531410	4014650	2.83076e+06	3.0355e+06	2.22916e+06	5247995	3683360
E9QA35	E9QA35_MOUSE	Spata31d1a	Spermatogenesis associated 31 subfamily D, member 1A	4269225	3645370	5632400	5148605	5911250	4365225	6423975	5886905
E9QA57	E9QA57_MOUSE	Spata31d1b	Spermatogenesis associated 31 subfamily D, member 1B	6115705	5783760	7784985	7489630	8674810	5897775	9463625	8902755
E9QAB5	E9QAB5_MOUSE	Gm5134	Predicted gene 5134	2299280	2843900	2943810	3118050	3230115	3773570	3418185	4145400
E9QAE3	E9QAE3_MOUSE	Btaf1	B-TFIID TATA-box binding protein associated factor 1	1919110	1030114	1374640	1179750	1083370	1359470	1495210
E9QAF0	SPT31_MOUSE	Spata31	Spermatogenesis-associated protein 31	4741170	4450430	4810805	6445140	6250295	5063580	6251025	6674930
E9QAF1	E9QAF1_MOUSE	Spata31d1c	Spermatogenesis associated 31 subfamily D, member 1C	8979495	8181795	11445560	10781625	12110540	8803555	12638800	12567210
E9QAG7	E9QAG7_MOUSE	Mkrn1	RING-type E3 ubiquitin transferase	1089850						567857
E9QAH1	E9QAH1_MOUSE	Golgb1	Golgi autoantigen, golgin subfamily b, macrogolgin 1	2932220	1544935	861169	921408	4118579	880485	1074304	1273100
E9QAS1	E9QAS1_MOUSE	Gm7073	Predicted gene 7073	3958515	3703410	6571090	5759560	7157660	5141525	5938460	7428085
E9QAT4-2	SC16A_MOUSE	Sec16a	Isoform 2 of Protein transport protein Sec16A	3152360	2752660	10321100	6799580				6414130
E9QAV2	E9QAV2_MOUSE	Gm17359	Predicted gene, 17359				529708	572121		515310	733167
E9QJV1	E9QJV1_MOUSE	Fscb	Fibrous sheath CABYR binding protein	220447350	220610750	194234200	219160650	199155650	223824000	209432250	162991500
E9QL65	E9QL65_MOUSE	Cog3	Conserved oligomeric Golgi complex subunit 3	2.19532e+06	4289750	1244619	1797750	2138970	2012410	1.09337e+06	905471
E9QLE5	E9QLE5_MOUSE	Pbp2	Phosphatidylethanolamine binding protein 2	4971210	6822110	6588780	7483610	8277230	7873300	4712310	4185255
E9QM22	E9QM22_MOUSE	Wdr64	WD repeat domain 64	22032495	23864035	24580160	27440350	26582690	25119310	22130325	20129225
E9QMW4	CP096_MOUSE		Uncharacterized protein C16orf96 homolog	2419785	2572160	2969360	3158865	3597175	2366890	3337310	3945400
E9QMY8	E9QMY8_MOUSE	Iqca	IQ motif containing with AAA domain	1611775	1.30638e+06	1602525	2604180	2030250	1454139	1831405	2116975
E9QN31	E9QN31_MOUSE	Nop2	NOP2 nucleolar protein	2196440	2691320	2786315	2405545	2640735	2.39993e+06	2375940	1858560
E9QNL5	E9QNL5_MOUSE	Sult1a1	Sulfotransferase	1078330	942301	633631	768122	928285	1117580	1211870	1163595
E9QNN1	E9QNN1_MOUSE	Dhx9	RNA helicase	14131080	9376345	6568150	5.08643e+06	4.26539e+06	7317505	5963835	6753885
E9QPD7	E9QPD7_MOUSE	Pcx	Pyruvate carboxylase	43528250	35442100	30158450	32777000	27504650	30795300	30292950	31575950
F2Z472-2	SVS3A_MOUSE	Svs3a	Isoform 2 of Seminal vesicle secretory protein 3A						473470
F6QBN8	F6QBN8_MOUSE	Lrrc74a	Leucine rich repeat containing 74A	8941785	9762965	8830915	9401395	10025310	7028425	19865050	11296700
F6R7E8	F6R7E8_MOUSE	Gm2663	Predicted gene 2663	63647200	89857350	103173650	163177200	232913350	245788850	215060000	269423000
F6RYN6	F6RYN6_MOUSE	Tbata	Thymus, brain and testes associated (Fragment)	1.47457e+06	2264592	4541140	2815860	1.221e+06	1.5995e+06	2120850	1075157
F6VCV9	F6VCV9_MOUSE	Ccdc136	Coiled-coil domain containing 136	66601500	72749000	96103050	78423150	80022650	71990850	74863600	92508900
F6XZJ7	SAM15_MOUSE	Samd15	Sterile alpha motif domain-containing protein 15	10360280	9922855	10590720	11030840	10263850	9161865	9913380	6607640
F6Y113	F6Y113_MOUSE	Gm1110	Beta-galactosidase	1807230	2439140	1680190	2452110	1.52041e+06	1668523	1769185	3786625
F6YQT7	F6YQT7_MOUSE	Lipi	Lipase, member I	2139850	2055670	1828470	2096960	1518285	1234848	2906905	1532095
F6ZDS4	TPR_MOUSE	Tpr	Nucleoprotein TPR	4448035	2608240	1492810	1528895	1043413	1806595	1576205	2004145
F6ZFU0	F6ZFU0_MOUSE	Eef1d	Eukaryotic translation elongation factor 1 delta (guanine nucleotide exchange protein) (Fragment)		479377		377917	396465	253918
F6ZQA3	F6ZQA3_MOUSE	Numa1	Nuclear mitotic apparatus protein 1 (Fragment)	740089	489265	230291			334978		445604
F7BE40	F7BE40_MOUSE	Arl9	ADP-ribosylation factor-like 9 (Fragment)	700242	854592	975922	1.22854e+06	1024120	920786	1.02247e+06	778994
F7DBQ0	F7DBQ0_MOUSE	Pdia6	Protein disulfide-isomerase A6	88927050	66974350	47603750	48568100	36719650	54758050	53443600	83117950
F8VPK0	F8VPK0_MOUSE	Ttc37	Tetratricopeptide repeat domain 37	1164750	912118	471017		546663	652258
F8VQ03	ADAM3_MOUSE	Adam3	A disintegrin and metallopeptidase domain 3	3.37097e+06	3.4766e+06	5517805	4825235	3.83312e+06	4468280	5010370	4.07392e+06
F8VQ79	F8VQ79_MOUSE	Myo3b	Myosin IIIB	957929	452678	773504	304596	384870	288024	219156	282443
F8WIC0	F8WIC0_MOUSE	Ak7	Adenylate kinase 7	43836500	49457500	45048700	46771200	49788250	49940750	46686750	39576450
F8WJ82	F8WJ82_MOUSE	Spata48	Spermatogenesis associated 48	7628080	8510745	11009850	11890240	14895805	9828260	22659100	16055150
G3UVU2	G3UVU2_MOUSE	Sf3a2	Splicing factor 3a, subunit 2	26246	9087			10516
G3UWS4	G3UWS4_MOUSE	Ppp2r1b	Protein phosphatase 2, regulatory subunit A, beta	2906930	3019195	3113000	3477640	3248600	2761965	5706940	3973695
G3UXW9	G3UXW9_MOUSE	Gps1	G protein pathway suppressor 1	3956810	4044705	3900380	4486345	4143960	3317930	6908420	5236130
G3UYQ4	G3UYQ4_MOUSE	Ak9	Adenylate kinase 9	20664235	21247750	20777630	21621000	22119450	19895810	21284900	18068600
G3UYX5	RGS22_MOUSE	Rgs22	Regulator of G-protein signaling 22	48023150	50829850	54427800	54856350	49482350	49295300	41276250	41085350
G3UYY4	G3UYY4_MOUSE	Ttc6	Probable UDP-N-acetylglucosamine--peptide N-acetylglucosaminyltransferase SPINDLY	997547	1.08775e+06	1769910	946712	1168165	1064134	919104	869866
G3UZ78	ADGB_MOUSE	Adgb	Androglobin	10926300	11079830	11415460	13226210	11673730	11517910	10829480	10989380
G3X8W1	G3X8W1_MOUSE	Mroh4	Maestro heat-like repeat family member 4	2819590	7271630	4786676	9481730	5057110	6.07353e+06	4.45533e+06	4458550
G3X8Y3	G3X8Y3_MOUSE	Naa15	N(alpha)-acetyltransferase 15, NatA auxiliary subunit	2090360	2049670	1489590	1643230	1611290	1673520	1073760	1201730
G3X928	G3X928_MOUSE	Sec23ip	Sec23 interacting protein	8980650	6122060	4982880	5380555	4407170	5036405	4600855	3561105
G3X9J2	G3X9J2_MOUSE	Rmdn2	Regulator of microtubule dynamics 2 (Fragment)	907258	835398	1341472	1669840	1004566	1238740	1042592	1500525
G3X9K3	BIG1_MOUSE	Arfgef1	Brefeldin A-inhibited guanine nucleotide-exchange protein 1	3585599	4268885	7067420	3807558	4.09275e+06	4112381	2.84411e+06	2170238
G3X9W0	G3X9W0_MOUSE	Hnrnpd	Heterogeneous nuclear ribonucleoprotein D	1.50048e+06	946356	1044460	992444	547784	1277774	921617	924266
G3X9Y5	G3X9Y5_MOUSE	Ube4a	Ubiquitin conjugation factor E4	8.2234e+06	8388780	8992565	8714335	8617820	8811500	6655025	5136605
G3X9Y6	G3X9Y6_MOUSE	Akr1c19	Aldo-keto reductase family 1, member C19	3.94587e+06	4570610	2308540	1847390	2666496	2332178	5835640	2436880
G3X9Z5	G3X9Z5_MOUSE	Serpina1f	Serine (or cysteine) peptidase inhibitor, clade A, member 1F	7214275	5497380	3823995	4098700	5063175	4083480	6544730	6651285
G3XA12	G3XA12_MOUSE	Mgat4f	MGAT4 family, member F		549194		381189
G3XA23	G3XA23_MOUSE	Tex45	Testis expressed 45	5890680	5901240	5415445	5766410	5949875	4002795	17964640	8013100
G3XA66	G3XA66_MOUSE	Mtx1	Metaxin 1 (Fragment)	4823720	1826424	2707265	4630820	5226280	4803750	4876810	6267125
G5E829	AT2B1_MOUSE	Atp2b1	Plasma membrane calcium-transporting ATPase 1	461705500	413501000	178630800	174148450	166523800	307158000	129990850	148249400
G5E870	TRIPC_MOUSE	Trip12	E3 ubiquitin-protein ligase TRIP12	818412	579184	563672	733458	571229	405949	1119850	804015
G5E898	G5E898_MOUSE	Ppl	Periplakin	2511495	1399205	910312	859127	445997	887820	735187	1042735
G5E8A8	TEKT5_MOUSE	Tekt5	Tektin-5	449910000	463410500	443063500	474249500	436996000	328024500	1086213000	622664000
G5E8K5-2	ANK3_MOUSE	Ank3	Isoform 2 of Ankyrin-3	1.28596e+06	604168	395571	394405	381936	291565		613228
G5E8L9	G5E8L9_MOUSE	Mroh9	Maestro heat-like repeat family member 9	9871250	11082700	11603200	13708400	13017400	13662200	10539700	9827810
G5E8R1	G5E8R1_MOUSE	Tpm1	Tropomyosin 1, alpha	1340780			259696
G5E8V9-2	ARFP1_MOUSE	Arfip1	Isoform 2 of Arfaptin-1	505505	883391
G5E8W8	G5E8W8_MOUSE	Zfp185	Zinc finger protein 185	1108869	226411		124030			260891	305381
G5E924	G5E924_MOUSE	Hnrnpl	Heterogeneous nuclear ribonucleoprotein L (Fragment)	1929751	1.36096e+06	2450880	1181710	1475960	1353747	2772525	1948735
H3BKD1	H3BKD1_MOUSE	Dusp3	protein-serine/threonine phosphatase (Fragment)	1078230	971111	1319650	921240	864528	1012290	810238	788021
H3BL58	H3BL58_MOUSE	Efcab8	EF-hand calcium binding domain 8	427782	316797	432778	577705	767714	404246	554245	611096
H7BX21	H7BX21_MOUSE	Txndc2	Thioredoxin domain containing 2 (spermatozoa)	12204850	10828005	8298750	14718500	12904150	14928150	17033350	13844550
H7BXB1	H7BXB1_MOUSE	Csnk1a1	Casein kinase 1, alpha 1	21880950	24384450	28211100	25720000	29984600	30403450	29241050	36949800
H9KV00	H9KV00_MOUSE	Son	Son DNA binding protein	1123788	765647	515565	349943		465542	324727	526771
J3QMS2	J3QMS2_MOUSE	1700014D04Rik	RIKEN cDNA 1700014D04 gene	2239751	1742552	2879610	2.34191e+06	2950920	2351735	2365555	2373855
J3QNE4	J3QNE4_MOUSE	Ccdc180	Coiled-coil domain containing 180	6080755	6275865	6872355	6675740	6908415	6535170	6196080	5755850
K3W4Q5	K3W4Q5_MOUSE	Fam186a	Family with sequence similarity 186, member A	1490100	1401960	1497975	1667585	2401885	1586845	1838755	1588745
L7N480	L7N480_MOUSE	Garin5b	Golgi associated RAB2 interactor family member 5B	10168745	11733875	15161050	13692400	14920350	12264850	13115950	14009100
O08528	HXK2_MOUSE	Hk2	Hexokinase-2	7517695	3513085	3072100	2949510	2333620	1.67463e+06	1924182	1.95984e+06
O08529	CAN2_MOUSE	Capn2	Calpain-2 catalytic subunit	1293785	1063630	334104	468814	739311	1124415	1270580	1488700
O08532-2	CA2D1_MOUSE	Cacna2d1	Isoform 2B of Voltage-dependent calcium channel subunit alpha-2/delta-1	3389490	939601
O08547	SC22B_MOUSE	Sec22b	Vesicle-trafficking protein SEC22b	5207455	3495945	3242080	2402030	1989465	2926930	2615005	4326235
O08553	DPYL2_MOUSE	Dpysl2	Dihydropyrimidinase-related protein 2	2.15221e+06	1692740	782795	596751			1564520	1294460
O08579	EMD_MOUSE	Emd	Emerin	804729	118459					960242
O08582	GTPB1_MOUSE	Gtpbp1	GTP-binding protein 1	174007	75192
O08600	NUCG_MOUSE	Endog	Endonuclease G, mitochondrial	472430	186736		205826
O08601-2	MTP_MOUSE	Mttp	Isoform 2 of Microsomal triglyceride transfer protein large subunit	5463980	3993290	2033420	2190490	1.19397e+06	1957660	1876840	2449780
O08663	MAP2_MOUSE	Metap2	Methionine aminopeptidase 2			776090		406623	373138	680424	411670
O08691	ARGI2_MOUSE	Arg2	Arginase-2, mitochondrial	3250970	2028110	1600010	1583590	1455720	2041650	1817850	2442450
O08715-4	AKAP1_MOUSE	Akap1	Isoform 4 of A-kinase anchor protein 1, mitochondrial		1473950	856765	614442	660095	1024520	1170240
O08716	FABP9_MOUSE	Fabp9	Fatty acid-binding protein 9	902486000	896115000	1346478000	1715138000	1375909500	1074746500	1298601000	1203149000
O08749	DLDH_MOUSE	Dld	Dihydrolipoyl dehydrogenase, mitochondrial	230528000	223656550	188286500	236421500	211842850	195251500	401968000	270996000
O08759-2	UBE3A_MOUSE	Ube3a	Isoform 2 of Ubiquitin-protein ligase E3A	4726010	5948050	4462595	6129850	4840830	4883727	4.38552e+06	2.98718e+06
O08788-2	DCTN1_MOUSE	Dctn1	Isoform 2 of Dynactin subunit 1	686468	531480	389433	510485	334924	701327
O08795-2	GLU2B_MOUSE	Prkcsh	Isoform 2 of Glucosidase 2 subunit beta	9168410	5665950	4387355	4738325	4004410	5154815	5328125	9227140
O08808	DIAP1_MOUSE	Diaph1	Protein diaphanous homolog 1	899336	766443					866773
O08810	U5S1_MOUSE	Eftud2	116 kDa U5 small nuclear ribonucleoprotein component	5052135	3325440	2.08026e+06	1.89664e+06	1502142	2462756	2146434	2.24327e+06
O08912	GALT1_MOUSE	Galnt1	Polypeptide N-acetylgalactosaminyltransferase 1	2561420	1522115	1354945	1.1391e+06	835958	1271510	985480	2395090
O08914	FAAH1_MOUSE	Faah	Fatty-acid amide hydrolase 1	5301930	4930055	5057960	5452535	5934840	3609140	11187735	8109100
O08915	AIP_MOUSE	Aip	AH receptor-interacting protein	840110	2430040				827248	801099	1224530
O08917	FLOT1_MOUSE	Flot1	Flotillin-1	922430	772804	1580270	661345	598737	1203600	592588	685550
O09005	DEGS1_MOUSE	Degs1	Sphingolipid delta(4)-desaturase DES1	1593180				486819	655713	908853	933564
O09012-2	PEX5_MOUSE	Pex5	Isoform 2 of Peroxisomal targeting signal 1 receptor	523822	476375			299166	457883	352763	414986
O09035	DBIL5_MOUSE	Dbil5	Diazepam-binding inhibitor-like 5	253574000	276555000	374304500	424916000	556226000	452534000	523488000	641202500
O09043	NAPSA_MOUSE	Napsa	Napsin-A	2863835	2559605	1891635	2369230	3836570	2124060	4737020	2986710
O09044	SNP23_MOUSE	Snap23	Synaptosomal-associated protein 23	3050285	2.62157e+06	1653255	3356930	3107870	3219170	4383935	3660100
O09061	PSB1_MOUSE	Psmb1	Proteasome subunit beta type-1	28677390	41659150	36719550	36591250	40683850	40120350	38483800	41344400
O09106	HDAC1_MOUSE	Hdac1	Histone deacetylase 1	2835380	1.91189e+06	1.06326e+06	1263480		1531175	2537815	2311885
O09111	NDUBB_MOUSE	Ndufb11	NADH dehydrogenase [ubiquinone] 1 beta subcomplex subunit 11, mitochondrial	1924760	2241920	1900460	2003460	1811390	1715290	1934750	2090940
O09114-2	PTGDS_MOUSE	Ptgds	Isoform 2 of Prostaglandin-H2 D-isomerase	9227605	6784410	6912410	9821610	9079900	10688900	8439665	9139820
O09117-2	SYPL1_MOUSE	Sypl1	Isoform 2 of Synaptophysin-like protein 1	1432420	2.02906e+06	1.03337e+06	823986	1343939	1.50108e+06	1333842	1.32069e+06
O09131	GSTO1_MOUSE	Gsto1	Glutathione S-transferase omega-1	1231440	751476	689786	1049510	1094050	1755850	1168740	569330
O09159	MA2B1_MOUSE	Man2b1	Lysosomal alpha-mannosidase	11223700	9799505	7778030	8519490	6411845	8042155	7947560	9802550
O09167	RL21_MOUSE	Rpl21	60S ribosomal protein L21		2947230	986248		787432	806339	790813	967977
O09172	GSH0_MOUSE	Gclm	Glutamate--cysteine ligase regulatory subunit	5707660	5840800	7593835	6683135	6860255	6864570	8164060	8509480
O09174	AMACR_MOUSE	Amacr	Alpha-methylacyl-CoA racemase	2226620	1650670	1354805	809339	1923280	1423930	1768860	1791830
O35074	PTGIS_MOUSE	Ptgis	Prostacyclin synthase	1282854	960480	637474	470180	1.65156e+06	754312	492435	600916
O35083	PLCA_MOUSE	Agpat1	1-acyl-sn-glycerol-3-phosphate acyltransferase alpha	1478985	832858			716209	892288		1094792
O35114	SCRB2_MOUSE	Scarb2	Lysosome membrane protein 2	1292465	1072160	728881	619849	699867	1188860	858943	1628520
O35125	LRC23_MOUSE	Lrrc23	Leucine-rich repeat-containing protein 23	11041520	12770190	11778450	6956930	18505175	14071950	12371375	13320375
O35129	PHB2_MOUSE	Phb2	Prohibitin-2	17524125	19017685	23020975	32239570	35370310	26136945	37367190	45698250
O35166	GOSR2_MOUSE	Gosr2	Golgi SNAP receptor complex member 2	10997100	8216300	8095430	9100660		4357140	8443010
O35206	COFA1_MOUSE	Col15a1	Collagen alpha-1(XV) chain	636022
O35215	DOPD_MOUSE	Ddt	D-dopachrome decarboxylase	53196020	75589565	103631070	142913350	106533240	79477300	95764550	63870050
O35226	PSMD4_MOUSE	Psmd4	26S proteasome non-ATPase regulatory subunit 4	3738765	5043310	4122095	6543160	6308525	6796495	9165325	6685050
O35227	ADAM7_MOUSE	Adam7	Disintegrin and metalloproteinase domain-containing protein 7	23283800	11390930	10233325	8484550	6086825	7108525	6328485	16326855
O35239	PTN9_MOUSE	Ptpn9	Tyrosine-protein phosphatase non-receptor type 9	1639368	1.49116e+06	1859845	1818155	2336325	1590625	4427035	4618480
O35250-2	EXOC7_MOUSE	Exoc7	Isoform 2 of Exocyst complex component 7	381963	649841	342106	345123	239152	268604
O35286	DHX15_MOUSE	Dhx15	ATP-dependent RNA helicase DHX15	5473935	3224745	2377510	2315965	1.5303e+06	2948870	3159855	3482595
O35326	SRSF5_MOUSE	Srsf5	Serine/arginine-rich splicing factor 5	526533				522382	412328	736946	782519
O35343	IMA3_MOUSE	Kpna4	Importin subunit alpha-3	2880750	3164290	2319020	2230610			5600210
O35344	IMA4_MOUSE	Kpna3	Importin subunit alpha-4	385199	254970		170803	141168	116946	223586	182178
O35345	IMA7_MOUSE	Kpna6	Importin subunit alpha-7	751690	611452	1.71686e+06	802129	711224	598393	1.39207e+06	1.03822e+06
O35350	CAN1_MOUSE	Capn1	Calpain-1 catalytic subunit	2630291	3628210	1226556	2193480	3680320		2540900
O35382	EXOC4_MOUSE	Exoc4	Exocyst complex component 4	1426873	1732660	1347120	1791530	1384950	1796030	1205740	1167590
O35387	HAX1_MOUSE	Hax1	HCLS1-associated protein X-1	1229630	863024	1007110	993928	633446	862049	824054	943956
O35405	PLD3_MOUSE	Pld3	5'-3' exonuclease PLD3	2512215	1774380	1823720	1312180	920573	1455880	2801100	2948205
O35409	FOLH1_MOUSE	Folh1	Glutamate carboxypeptidase 2	3319380	1765260	1473160	1542240	1037340	1126200	1683050	1765500
O35435	PYRD_MOUSE	Dhodh	Dihydroorotate dehydrogenase (quinone), mitochondrial	2.1477e+06	2734570	3016340	1738035	3639090	2326730	2697260	3493435
O35459	ECH1_MOUSE	Ech1	Delta(3,5)-Delta(2,4)-dienoyl-CoA isomerase, mitochondrial	6348030	4648810	1913270	1.53705e+06	1702830	2914260	2781600	5280350
O35488	S27A2_MOUSE	Slc27a2	Long-chain fatty acid transport protein 2	5867530	3816825	3172355	3570235	2870100	4120290	4176850	6593960
O35593	PSDE_MOUSE	Psmd14	26S proteasome non-ATPase regulatory subunit 14	19796780	22174385	21275380	23783945	22460545	28816340	22527380	21994200
O35594	IFT81_MOUSE	Ift81	Intraflagellar transport protein 81 homolog			523767
O35598	ADA10_MOUSE	Adam10	Disintegrin and metalloproteinase domain-containing protein 10	2069150	1194650	736252
O35604	NPC1_MOUSE	Npc1	NPC intracellular cholesterol transporter 1	1365440	1317000				525643
O35609	SCAM3_MOUSE	Scamp3	Secretory carrier-associated membrane protein 3	1.09501e+06	870504	738301	517585	551639	622213	442628	966667
O35623	BET1_MOUSE	Bet1	BET1 homolog	376420
O35639	ANXA3_MOUSE	Anxa3	Annexin A3	1.02552e+06	772068	290017			524562	1823000
O35643	AP1B1_MOUSE	Ap1b1	AP-1 complex subunit beta-1	5198050	5058750	4578565	5626995	4464390	4871375	5422030	3078515
O35655	PPE1_MOUSE	Ppef1	Serine/threonine-protein phosphatase with EF-hands 1	10155280	12112050	11610565	13241400	11879050	13225500	13416800	14306320
O35657	NEUR1_MOUSE	Neu1	Sialidase-1	762840	535795			401170			337257
O35660	GSTM6_MOUSE	Gstm6	Glutathione S-transferase Mu 6	1652783	1715660	884168	716098	1073359	993234	1606220	1112708
O35678	MGLL_MOUSE	Mgll	Monoglyceride lipase	1070837	1127530	1719530	1467050	1011530	1038960	1524100	1327365
O35683	NDUA1_MOUSE	Ndufa1	NADH dehydrogenase [ubiquinone] 1 alpha subcomplex subunit 1	6445120	6302285	8337580	8220855	9227320	6881080	8348655	8507730
O35691	PININ_MOUSE	Pnn	Pinin
O35704	SPTC1_MOUSE	Sptlc1	Serine palmitoyltransferase 1	986796	671608	502528	430385	364496	739328		1320110
O35723	DNJB3_MOUSE	Dnajb3	DnaJ homolog subfamily B member 3	4786590	5141780	5189910	9081390	6559710	5348540	7865590	4476900
O35737	HNRH1_MOUSE	Hnrnph1	Heterogeneous nuclear ribonucleoprotein H	2080609	668360	670932	1141430	1805230	1820990	1930035	1489769
O35855	BCAT2_MOUSE	Bcat2	Branched-chain-amino-acid aminotransferase, mitochondrial	3494565	2797540	2154715	1926840	1666900	3021110	2285750	3297220
O35857	TIM44_MOUSE	Timm44	Mitochondrial import inner membrane translocase subunit TIM44	9965305	9602740	10635200	9068440	13730515	12067145	11912100	12055725
O35864	CSN5_MOUSE	Cops5	COP9 signalosome complex subunit 5	1122073	1.18942e+06	1059698	1.22929e+06	1191114	1.32465e+06	1115657	1.269e+06
O35887	CALU_MOUSE	Calu	Calumenin	446704	527305	588396			696996		777008
O35943	FRDA_MOUSE	Fxn	Frataxin, mitochondrial	3537220	4329950	5331550	6877530	2668908	2.11843e+06	2588065	2609156
O35945	AL1A7_MOUSE	Aldh1a7	Aldehyde dehydrogenase, cytosolic 1		1839920					1774920
O35963	RB33B_MOUSE	Rab33b	Ras-related protein Rab-33B		1045980				998370		1274080
O35969-2	GAMT_MOUSE	Gamt	Isoform 2 of Guanidinoacetate N-methyltransferase	1897730	1457790	641117			860484	1111440	641531
O54692	ZW10_MOUSE	Zw10	Centromere/kinetochore protein zw10 homolog	2.04267e+06	2648270	2322520	2125760	1546760	998271	1463820	1047403
O54724	CAVN1_MOUSE	Cavin1	Caveolae-associated protein 1	3639770	2859360	1896070	1691700	1559860	1818820	1207650	2751430
O54734	OST48_MOUSE	Ddost	Dolichyl-diphosphooligosaccharide--protein glycosyltransferase 48 kDa subunit	21782600	14679295	12495195	11544360	10483530	14423945	13352995	20762700
O54774	AP3D1_MOUSE	Ap3d1	AP-3 complex subunit delta-1	558250	396513	375576	819574		388777	240267	468035
O54782	MA2B2_MOUSE	Man2b2	Epididymis-specific alpha-mannosidase	288807400	297678200	303441750	317590300	276741900	283175200	216998000	241315100
O54794	AQP7_MOUSE	Aqp7	Aquaporin-7	9450090	10349360	12283455	10029810	13176230	12707940	9854410	12099960
O54833	CSK22_MOUSE	Csnk2a2	Casein kinase II subunit alpha'	17312980	19675225	20149435	21350420	26769700	24871350	25737950	30188350
O54863	TSSK2_MOUSE	Tssk2	Testis-specific serine/threonine-protein kinase 2	8321405	8287350	11234880	9354055	12859915	10153960	10511320	12352550
O54887	TSKS_MOUSE	Tsks	Testis-specific serine kinase substrate	1.90555e+06	3303114	1.86508e+06	2.8024e+06	2.41062e+06	2.74776e+06	3017995	2488035
O54918-2	B2L11_MOUSE	Bcl2l11	Isoform BimL of Bcl-2-like protein 11	104348	148301	138163	144880	168563	127611	135421	179743
O54941	SMCE1_MOUSE	Smarce1	SWI/SNF-related matrix-associated actin-dependent regulator of chromatin subfamily E member 1	1303650		457969			442977	920509	349816
O54946	DNJB6_MOUSE	Dnajb6	DnaJ homolog subfamily B member 6	7434590	7413350	9688460	9107385	11738160	10706480	11960500	11903775
O54950	AAKG1_MOUSE	Prkag1	5'-AMP-activated protein kinase subunit gamma-1	279063	172828						427131
O54962	BAF_MOUSE	Banf1	Barrier-to-autointegration factor	1647560	2473970	2950600	3034160	3772300	2595450	3361890	1867949
O54982	KCNU1_MOUSE	Kcnu1	Potassium channel subfamily U member 1	4615731	5675710	5023605	4588680	4.54091e+06	3948545	3390476	3176790
O54984	GET3_MOUSE	Get3	ATPase GET3	2752190	2996785	1878755	1.21062e+06	2130175	2279020	3177590	2918905
O54990-2	PROM1_MOUSE	Prom1	Isoform 2 of Prominin-1	45291335	24263360	21679900	18918595	17293465	17403460	14886595	18258220
O55013	TPPC3_MOUSE	Trappc3	Trafficking protein particle complex subunit 3	2189678	2723855	2748840	2395420	2143940	2360405	2885810	3037830
O55022	PGRC1_MOUSE	Pgrmc1	Membrane-associated progesterone receptor component 1	20473150	13430650	13173265	10065970	8091005	12090790	13101700	16475300
O55026	ENTP2_MOUSE	Entpd2	Ectonucleoside triphosphate diphosphohydrolase 2	5073585	2197760		652706	395534	582995	489616	1797995
O55028	BCKD_MOUSE	Bckdk	[3-methyl-2-oxobutanoate dehydrogenase [lipoamide]] kinase, mitochondrial	753053	465203	324555					492534
O55029	COPB2_MOUSE	Copb2	Coatomer subunit beta'	12031025	9244705	4672328	4703613	3785405	5120625	4148530	3738195
O55057	PDE6D_MOUSE	Pde6d	Retinal rod rhodopsin-sensitive cGMP 3',5'-cyclic phosphodiesterase subunit delta	1546630	1949390	1745970	2170410	1583750	1080100	1438620	2268070
O55060	TPMT_MOUSE	Tpmt	Thiopurine S-methyltransferase	535570	480718		318314	449608	374262	506626	408213
O55082	PTN20_MOUSE	Ptpn20	Tyrosine-protein phosphatase non-receptor type 20	5288730	5202060	15264800	5019445	7610300	4224710	6158360	5193860
O55106	STRN_MOUSE	Strn	Striatin	480144	133270
O55111	DSG2_MOUSE	Dsg2	Desmoglein-2	1700820			1318130	1197380			1593160
O55125	NIPS1_MOUSE	Nipsnap1	Protein NipSnap homolog 1	2.4097e+06	3140510	3428350	4396540	4108060	4119440	3991850	2904420
O55131	SEPT7_MOUSE	Septin7	Septin-7	26421950	32555050	35639150	37060550	34322250	37686000	39941800	42439700
O55135	IF6_MOUSE	Eif6	Eukaryotic translation initiation factor 6	12226600	8526770	20244800	18227500	13721800	14845800	5970300	6655245
O55137	ACOT1_MOUSE	Acot1	Acyl-coenzyme A thioesterase 1				448683	218570	195100
O55142	RL35A_MOUSE	Rpl35a	60S ribosomal protein L35a			15375200		1131620		2260080
O55143-2	AT2A2_MOUSE	Atp2a2	Isoform 2 of Sarcoplasmic/endoplasmic reticulum calcium ATPase 2	38856045	19490620	16808935	12981300	10495810	13804425	10604210	15333010
O55201	SPT5H_MOUSE	Supt5h	Transcription elongation factor SPT5	333346							1774160
O55222	ILK_MOUSE	Ilk	Integrin-linked protein kinase	1285923	288244		187047	169430	171351	352424	361739
O55234	PSB5_MOUSE	Psmb5	Proteasome subunit beta type-5	15219440	18579820	21255200	22255095	20696285	21796415	23129550	19936550
O55242	SGMR1_MOUSE	Sigmar1	Sigma non-opioid intracellular receptor 1	793211	922324	652865	679953	600935	869564	828329	938174
O70145	NCF2_MOUSE	Ncf2	Neutrophil cytosol factor 2		721326				711444
O70152	DPM1_MOUSE	Dpm1	Dolichol-phosphate mannosyltransferase subunit 1	2998049	1536211	2027530	2315490	1767460	2718260	2673920	2447665
O70169	PRS39_MOUSE	Prss39	Inactive serine protease 39	32068750	33060550	31247400	34750600	38508900	40109750	40118450	48599900
O70194	EIF3D_MOUSE	Eif3d	Eukaryotic translation initiation factor 3 subunit D	1439054	2330690	1902690	1221124	1.36845e+06	1.02834e+06	1.60512e+06	1839480
O70200	AIF1_MOUSE	Aif1	Allograft inflammatory factor 1			619172	1017660	1593120	1788290		1862720
O70228	ATP9A_MOUSE	Atp9a	Probable phospholipid-transporting ATPase IIA	1731320	1531610	1734570	1537890	1306690	1558040	1165680	1705910
O70250	PGAM2_MOUSE	Pgam2	Phosphoglycerate mutase 2	584083000	761692500	526560000	1131234500	956448500	1076147000	998940500	806921000
O70251	EF1B_MOUSE	Eef1b	Elongation factor 1-beta	12178500	17246200	9116990	9861820	11599500	15150500	15422900	11494500
O70252	HMOX2_MOUSE	Hmox2	Heme oxygenase 2	9192230	10787635	11974540	11247820	12054595	12762880	12674145	14716350
O70274	TP4A2_MOUSE	Ptp4a2	Protein tyrosine phosphatase type IVA 2	264163	241326	217007	273347	139290	206920
O70291	GRK4_MOUSE	Grk4	G protein-coupled receptor kinase 4	731159	894586	922888	894208	1002408	887937	998362	1.32038e+06
O70310	NMT1_MOUSE	Nmt1	Glycylpeptide N-tetradecanoyltransferase 1	168262	62319					104817
O70318	E41L2_MOUSE	Epb41l2	Band 4.1-like protein 2	185421			484424
O70325-2	GPX4_MOUSE	Gpx4	Isoform Cytoplasmic of Phospholipid hydroperoxide glutathione peroxidase	2138416000	2536760000	2534589000	2740700000	2435186500	2490691000	2215294000	3208370000
O70362	PHLD_MOUSE	Gpld1	Phosphatidylinositol-glycan-specific phospholipase D	1519890	850102			633012	696455		968571
O70378	EMC8_MOUSE	Emc8	ER membrane protein complex subunit 8	1300630	1073270		1494860		1705920		2461175
O70400	PDLI1_MOUSE	Pdlim1	PDZ and LIM domain protein 1	1982000	1056160				952306	809555	719827
O70401	TSN6_MOUSE	Tspan6	Tetraspanin-6	1749320	1681955	1847340	1769910	1711960	1579530	1871300	2072330
O70404	VAMP8_MOUSE	Vamp8	Vesicle-associated membrane protein 8						229283
O70423-2	AOC3_MOUSE	Aoc3	Isoform 2 of Membrane primary amine oxidase	5510430	1858140	112762					165172
O70435	PSA3_MOUSE	Psma3	Proteasome subunit alpha type-3	24083405	26857470	16723920	39748500	31841750	36473250	34787400	28276300
O70439	STX7_MOUSE	Stx7	Syntaxin-7	4870345	4340495	4611630	5290210	4187245	4429480	5168375	5026080
O70451	MOT2_MOUSE	Slc16a7	Monocarboxylate transporter 2	74678150	120989000	217014000	207988700	215426000	216005700	160887750	216411300
O70480	VAMP4_MOUSE	Vamp4	Vesicle-associated membrane protein 4	196742	450739	582462		528935	471129	426141	623695
O70496	CLCN7_MOUSE	Clcn7	H(+)/Cl(-) exchange transporter 7	796653	382319	416972				564649	829775
O70503	DHB12_MOUSE	Hsd17b12	Very-long-chain 3-oxoacyl-CoA reductase	9710115	5503685	4318040	3949375	2962765	3585520	4571415	8358055
O70551	SRPK1_MOUSE	Srpk1	SRSF protein kinase 1	2842380	3079385	2723830	3883735	3538235	3006535	3217765	2.2972e+06
O70572	NSMA_MOUSE	Smpd2	Sphingomyelin phosphodiesterase 2	660738	259498	315670					538908
O70591	PFD2_MOUSE	Pfdn2	Prefoldin subunit 2	535753	806649	655714	405750	409079
O88174-2	MCP_MOUSE	Cd46	Isoform 2 of Membrane cofactor protein	43288850	50523250	49728400	70388650	63426950	71025750	67583650	69121450
O88322	NID2_MOUSE	Nid2	Nidogen-2	5.10607e+06	3950210	2352550	2331720	2514540	2173700		3401480
O88325	O88325_MOUSE	Naglu	Alpha-N-acetylglucosaminidase	240659000	280560050	243737500	310173700	309050250	309370850	278490250	236154700
O88342	WDR1_MOUSE	Wdr1	WD repeat-containing protein 1	8288265	7636455	4469715	5618595	6557700	4688250	12180420	7129920
O88441	MTX2_MOUSE	Mtx2	Metaxin-2	15846765	17707795	15710140	21578460	17705675	19225250	17130800	18320500
O88456	CPNS1_MOUSE	Capns1	Calpain small subunit 1	3244540	3413280	3051770	3373010	3926940	4538810	3903790	3812050
O88487	DC1I2_MOUSE	Dync1i2	Cytoplasmic dynein 1 intermediate chain 2	529617	525082	327140	570799	335982	329488	344682	277166
O88492-2	PLIN4_MOUSE	Plin4	Isoform 2 of Perilipin-4	1.32509e+06	720392				328501	203310	221668
O88502	PDE8A_MOUSE	Pde8a	High affinity cAMP-specific and IBMX-insensitive 3',5'-cyclic phosphodiesterase 8A	18821090	20036000	20885960	23076065	21178530	21596645	20779230	16625565
O88531	PPT1_MOUSE	Ppt1	Palmitoyl-protein thioesterase 1	7158385	6107620	5158785	5347000	5201660	6894770	6718800	8321420
O88543	CSN3_MOUSE	Cops3	COP9 signalosome complex subunit 3	1.81973e+06	1961217	1476220	1.67846e+06	2202597	6283325	2151365	1851445
O88544	CSN4_MOUSE	Cops4	COP9 signalosome complex subunit 4	4500860	5266820	5695250	6495705	5990590	6551655	6223695	6387890
O88545	CSN6_MOUSE	Cops6	COP9 signalosome complex subunit 6	3261357	3.1575e+06	2.91378e+06	3620030	3086609	3650545	3540235	3717710
O88569	ROA2_MOUSE	Hnrnpa2b1	Heterogeneous nuclear ribonucleoproteins A2/B1	8778095	5659025	5192625	3456815	4313960	6063750	4756945	4425440
O88587-2	COMT_MOUSE	Comt	Isoform Soluble of Catechol O-methyltransferase	2856770	2756360	2328495	2112315	1214630	1979430	2565820	3557075
O88623-2	UBP2_MOUSE	Usp2	Isoform 2 of Ubiquitin carboxyl-terminal hydrolase 2	1158731	1442505	1438210	1542205	1654185	1569765	1529810	2233505
O88630	GOSR1_MOUSE	Gosr1	Golgi SNAP receptor complex member 1	832239	1053670	124419			610354		645367
O88668	CREG1_MOUSE	Creg1	Protein CREG1	1088400	839617	575030	602074		234571	432377
O88685	PRS6A_MOUSE	Psmc3	26S proteasome regulatory subunit 6A	22177470	30419075	27384310	30539885	28317445	33378245	37475350	29266900
O88696	CLPP_MOUSE	Clpp	ATP-dependent Clp protease proteolytic subunit, mitochondrial	12270530	12572140	8444340	14211070	10968265	10921440	11786480	10668030
O88712-2	CTBP1_MOUSE	Ctbp1	Isoform 2 of C-terminal-binding protein 1	4836485	4730885	2701200	3230035	4125135	3964605	7623475	4376050
O88736	DHB7_MOUSE	Hsd17b7	3-keto-steroid reductase/17-beta-hydroxysteroid dehydrogenase 7	990164	589074	618144	446452	325649	460838	640660	1.05762e+06
O88738-2	BIRC6_MOUSE	Birc6	Isoform 2 of Baculoviral IAP repeat-containing protein 6	637237	789996	1356800	489038	779970	448170	399816	584155
O88746	TOM1_MOUSE	Tom1	Target of Myb1 membrane trafficking protein	5547365	5048005	6249935	6772620	6041800	4235405	14211700	6319410
O88844	IDHC_MOUSE	Idh1	Isocitrate dehydrogenase [NADP] cytoplasmic	7263275	9533560	7159540	8485895	9708860	10911720	10630595	8654740
O88848	ARL6_MOUSE	Arl6	ADP-ribosylation factor-like protein 6	1008240	1321590	1463870	1686610	1823720	2124090	1911950	1139481
O88851	RBBP9_MOUSE	Rbbp9	Putative hydrolase RBBP9	644139	534504	613853			583589	626126
O88870	BEST1_MOUSE	Best1	Bestrophin-1	3760305	3928760	6485170	5015025	5044325	4645395	5363645	6656875
O88895	HDAC3_MOUSE	Hdac3	Histone deacetylase 3	371630	438026	484098	440199	538609	696112	1.05639e+06	923342
O88952	LIN7C_MOUSE	Lin7c	Protein lin-7 homolog C				483771				727296
O88958	GNPI1_MOUSE	Gnpda1	Glucosamine-6-phosphate isomerase 1	12140155	13422285	13753295	15851260	14771985	17201435	17402015	16450220
O88983	STX8_MOUSE	Stx8	Syntaxin-8	523771	513248	188081	178356
O88986	KBL_MOUSE	Gcat	2-amino-3-ketobutyrate coenzyme A ligase, mitochondrial	918683	602658	814926	202342	750564	517570	463756	385276
O88987	AKAP3_MOUSE	Akap3	A-kinase anchor protein 3	1072385500	1255263000	1462152500	1243840500	1359390000	1348666000	1124560500	1155152500
O89001	CBPD_MOUSE	Cpd	Carboxypeptidase D	2777611	2498777	3490300	1833497	3218110	3571480	1.6593e+06	1.6709e+06
O89023	TPP1_MOUSE	Tpp1	Tripeptidyl-peptidase 1	5813245	3.53073e+06	1.79374e+06	1630687	2.45471e+06	2981327	3119475	2674125
O89051	ITM2B_MOUSE	Itm2b	Integral membrane protein 2B	6601895	6754630	4249565	2712125	2707210	3594980	4202490	7662190
O89053	COR1A_MOUSE	Coro1a	Coronin-1A	451958	1781452	545210	351796	355826	2138345	1517745	967762
O89079	COPE_MOUSE	Cope	Coatomer subunit epsilon	2156690	1614850	1266440	1180150	858131	1458700	1195630	1027620
O89086	RBM3_MOUSE	Rbm3	RNA-binding protein 3	1600160	430392	545545	598001		394673	186607	204291
O89106	FHIT_MOUSE	Fhit	Bis(5'-adenosyl)-triphosphatase	592657	445373	444503	458811	326037	214798	330500	551435
O89112	LANC1_MOUSE	Lancl1	Glutathione S-transferase LANCL1	9008855	9146460	11053860	9463695	13389300	12386900	10946955	14368000
O89116	VTI1A_MOUSE	Vti1a	Vesicle transport through interaction with t-SNAREs homolog 1A	914074					831796	959881	703381
P00015	CYC2_MOUSE	Cyct	Cytochrome c, testis-specific	44093750	74285650	53150550	70204650	75385950	42658750	40044600	31704300
P00158	CYB_MOUSE	Mt-Cyb	Cytochrome b	21666250	26084100	34069850	23714300	30871550	27888600	25684200	31018400
P00329	ADH1_MOUSE	Adh1	Alcohol dehydrogenase 1	6091825	5019310	2000095	1975740	4856240	3372220	4837225	3902810
P00342	LDHC_MOUSE	Ldhc	L-lactate dehydrogenase C chain	5438225000	5730360000	6598380000	6736085000	6970250000	7867820000	7321365000	7911680000
P00375	DYR_MOUSE	Dhfr	Dihydrofolate reductase	984631	1330310	1436710				1771990	1803980
P00397	COX1_MOUSE	Mtco1	Cytochrome c oxidase subunit 1
P00405	COX2_MOUSE	Mtco2	Cytochrome c oxidase subunit 2	545527500	703621500	645872000	545441000	650163500	706178500	622577000	702497000
P00493	HPRT_MOUSE	Hprt1	Hypoxanthine-guanine phosphoribosyltransferase	1874150	1.11618e+06	1014320	1026600	1141270	1078287	803428	713934
P00688	AM2A5_MOUSE	Amy2a5	Pancreatic alpha-amylase 2a5	168654	155474		104741	49348
P00848	ATP6_MOUSE	Mtatp6	ATP synthase subunit a	2.09475e+06	2.19478e+06	2799370	1555106	2088359	1871375	1906575	2883435
P00920	CAH2_MOUSE	Ca2	Carbonic anhydrase 2	16108715	19023100	18362025	19262280	19374175	20887040	26684500	24871200
P01027	CO3_MOUSE	C3	Complement C3	1726815	1885530	1183640	1926500	1282735	1789620	2243150	1860545
P01029	CO4B_MOUSE	C4b	Complement C4-B	1053020	1314280	613033	700644	561047	956517	507216	1.36492e+06
P01831	THY1_MOUSE	Thy1	Thy-1 membrane glycoprotein	3654600	1849580
P01887	B2MG_MOUSE	B2m	Beta-2-microglobulin	7524030	4.79265e+06	12886500	21059900	14676800	5464680	4932395	5918430
P01899	HA11_MOUSE	H2-D1	H-2 class I histocompatibility antigen, D-B alpha chain	3623565	2597720	2120770	1520380	1157285	2981795	2041275	3275790
P01901	HA1B_MOUSE	H2-K1	H-2 class I histocompatibility antigen, K-B alpha chain	430970	307066		246934		687776		561794
P02089	HBB2_MOUSE	Hbb-b2	Hemoglobin subunit beta-2	8113820	8031480	20091500	9920130	6207425
P02301	H3C_MOUSE	H3-5	Histone H3.3C	40111300	13557810	23986050	36250650	37446350	81963550	93370700	117155900
P02463	CO4A1_MOUSE	Col4a1	Collagen alpha-1(IV) chain	5822565	2066063	813187			455270		2516950
P02468	LAMC1_MOUSE	Lamc1	Laminin subunit gamma-1	11858000	3.48245e+06	2503840	1216705	734846	1381110	1382770	1912090
P02469	LAMB1_MOUSE	Lamb1	Laminin subunit beta-1	2.9848e+06	1.34694e+06		944921	767685
P02535-2	K1C10_MOUSE	Krt10	Isoform 2 of Keratin, type I cytoskeletal 10	67545350	64020750	134159800	67606050	56870050	65707200	74133500	94007500
P03888	NU1M_MOUSE	Mtnd1	NADH-ubiquinone oxidoreductase chain 1	21487100	21927150	24236850	23939000	19364000	21931550	24824250	25968500
P03911	NU4M_MOUSE	Mtnd4	NADH-ubiquinone oxidoreductase chain 4	9410895	4666675	8521817	8252885	9741580	10857175	10447800	10251820
P03921	NU5M_MOUSE	Mtnd5	NADH-ubiquinone oxidoreductase chain 5	3394470	3833250	5725420	4305920	3483690	4263945	3840490	3769455
P03930	ATP8_MOUSE	Mtatp8	ATP synthase protein 8	8471290	9860405	12952260	13083895	11681005	9931595	11136345	13215470
P03975	IGEB_MOUSE	Iap	IgE-binding protein	1065990	315996	583170			446072
P04104	K2C1_MOUSE	Krt1	Keratin, type II cytoskeletal 1	225961000	157460900	285786150	103872450	100581700	144205250	176652900	175253850
P04441-2	HG2A_MOUSE	Cd74	Isoform Short of H-2 class II histocompatibility antigen gamma chain
P04627	ARAF_MOUSE	Araf	Serine/threonine-protein kinase A-Raf	452571	584757					284595	156281
P04919-2	B3AT_MOUSE	Slc4a1	Isoform 2 of Band 3 anion transport protein	5909090	11240080	8942620	6044955	7131955	2.76943e+06	2793577	5691770
P05063	ALDOC_MOUSE	Aldoc	Fructose-bisphosphate aldolase C	4047585	4174855	4689925	4553550	4419075	1871590	4845310	4421860
P05132-2	KAPCA_MOUSE	Prkaca	Isoform 2 of cAMP-dependent protein kinase catalytic subunit alpha	44363750	43080600	45844600	45264050	69468150	62034500	57482700	68001150
P05201	AATC_MOUSE	Got1	Aspartate aminotransferase, cytoplasmic	12246700	14847055	13433620	9263315	20408740	15508365	14567985	15352700
P05202	AATM_MOUSE	Got2	Aspartate aminotransferase, mitochondrial	290720800	163007950	128141050	44690800	160780450	119162450	121254350	295017500
P05213	TBA1B_MOUSE	Tuba1b	Tubulin alpha-1B chain	6344030	5344325	8808365	2548555	1019510	3750160	3567940	2676930
P05214	TBA3_MOUSE	Tuba3a	Tubulin alpha-3 chain	3152705000	3281575000	3294985000	3488070000	3290940000	3748920000	3975955000	4370300000
P05480-1	SRC_MOUSE	Src	Isoform 2 of Proto-oncogene tyrosine-protein kinase Src	831297	670154	430122	272032	326623	462758	568676	579360
P05784	K1C18_MOUSE	Krt18	Keratin, type I cytoskeletal 18	31288120	12299805	12967190	10049860	6936475	10340145	11300355	22135745
P06745	G6PI_MOUSE	Gpi	Glucose-6-phosphate isomerase	366417000	413894000	400130500	457522500	475258500	329876000	1083676000	486944500
P06797	CATL1_MOUSE	Ctsl	Procathepsin L	399406	438027		336648	291367	383671	445893	277199
P06800-5	PTPRC_MOUSE	Ptprc	Isoform 2 of Receptor-type tyrosine-protein phosphatase C	1773020	2555340	1635690	929439	586840	1666339	1160870	1019790
P06801	MAOX_MOUSE	Me1	NADP-dependent malic enzyme	41080400	49487600	48109500	66051050	60752800	47481100	96966800	91559450
P06802-2	ENPP1_MOUSE	Enpp1	Isoform 1 of Ectonucleotide pyrophosphatase/phosphodiesterase family member 1	1.66135e+06	856362	1432690	788466	960724	1174720	897470	1340655
P07091	S10A4_MOUSE	S100a4	Protein S100-A4	459479	709177		504703	322133	836459	372771	329182
P07309	TTHY_MOUSE	Ttr	Transthyretin	170781	201751
P07356	ANXA2_MOUSE	Anxa2	Annexin A2	9703780	6406015	3300685	3842810	3920825	5966950	4994515	6970145
P07724	ALBU_MOUSE	Alb	Albumin	16087450	17365070	9773425	13697875	7627105	12465800	10898650	24352800
P07744	K2C4_MOUSE	Krt4	Keratin, type II cytoskeletal 4	157544	154940			129528	344580	484030	381910
P07901	HS90A_MOUSE	Hsp90aa1	Heat shock protein HSP 90-alpha	155988500	189917000	144963150	185546850	148165600	145141300	136853800	107363700
P08003	PDIA4_MOUSE	Pdia4	Protein disulfide-isomerase A4	17013050	9384105	7225680	8782800	7507935	11564950	12500350	23601350
P08030	APT_MOUSE	Aprt	Adenine phosphoribosyltransferase	3454460	3441540	3644410	4914950	3422750	4471210	4069270	3825820
P08032	SPTA1_MOUSE	Spta1	Spectrin alpha chain, erythrocytic 1	982425	2075570	1.10019e+06	873603	952535	656633	543252	922598
P08071	TRFL_MOUSE	Ltf	Lactotransferrin	9807895	7392295	4093975	6420330	4698815	8373815	7288320	9045175
P08113	ENPL_MOUSE	Hsp90b1	Endoplasmin	273022000	190051000	135345400	151767050	122413500	138116900	156098200	203161500
P08122	CO4A2_MOUSE	Col4a2	Collagen alpha-2(IV) chain	369249
P08207	S10AA_MOUSE	S100a10	Protein S100-A10	130794	89823		71576	26773	52923
P08226	APOE_MOUSE	Apoe	Apolipoprotein E	2837380	2821610	2218915	4978090	3935240	2860550	4196030	2949075
P08228	SODC_MOUSE	Sod1	Superoxide dismutase [Cu-Zn]	19896905	31613675	36169685	37416190	28694295	21896980	29514195	35075430
P08249	MDHM_MOUSE	Mdh2	Malate dehydrogenase, mitochondrial	276867550	234840650	244114400	249330700	247219350	336085200	308193700	384696500
P08414	KCC4_MOUSE	Camk4	Calcium/calmodulin-dependent protein kinase type IV	16273735	17261450	17924650	20276550	20555000	17303100	43880800	26979850
P08607	C4BPA_MOUSE	C4bpa	C4b-binding protein	11536730	10057545	8045725	9222500	9944310	9004415	29581200	21679500
P08752	GNAI2_MOUSE	Gnai2	Guanine nucleotide-binding protein G(i) subunit alpha-2	15579950	12365555	7692980	7226065	4646625	8405935	6951740	9443415
P08775	RPB1_MOUSE	Polr2a	DNA-directed RNA polymerase II subunit RPB1	5166050	3063370	2720475	1416660		1741870	1274670	2993940
P08905	LYZ2_MOUSE	Lyz2	Lysozyme C-2	1894210	3802280		2030270		3468810	1944750	2249070
P09041	PGK2_MOUSE	Pgk2	Phosphoglycerate kinase 2	485656000	570528000	571907500	749243000	737379000	784439500	838249000	778588500
P09055	ITB1_MOUSE	Itgb1	Integrin beta-1	22925810	7439776	4612970	3296290	2195760	2.89479e+06	2569370	6002100
P09103	PDIA1_MOUSE	P4hb	Protein disulfide-isomerase	30905150	18349025	11223155	12601965	8990885	7480465	40105550	24880450
P09242	PPBT_MOUSE	Alpl	Alkaline phosphatase, tissue-nonspecific isozyme	496256	398643	311060	394480	345341	271696	252857	368554
P09405	NUCL_MOUSE	Ncl	Nucleolin	1825580	1977420	1576520	1181040	963918	1764180	1567500	1257830
P09411	PGK1_MOUSE	Pgk1	Phosphoglycerate kinase 1	3.49812e+06	2.87778e+06	2245007	2.26329e+06	1.882e+06	1.9851e+06	2.30256e+06	1984769
P09470	ACE_MOUSE	Ace	Angiotensin-converting enzyme	126694250	152703500	137605600	133265250	135368150	146779850	130810550	109639150
P09528	FRIH_MOUSE	Fth1	Ferritin heavy chain	3937695	6465720	4735740	3118030	5454625	6193225	6090065	4990820
P09541	MYL4_MOUSE	Myl4	Myosin light chain 4	1124100	2196170	1327790	1384180
P09671	SODM_MOUSE	Sod2	Superoxide dismutase [Mn], mitochondrial	218905700	236985800	171186650	233904050	194959550	220283900	199819300	260096000
P09803	CADH1_MOUSE	Cdh1	Cadherin-1	2.03012e+06	431918				396891	375379	541914
P09925	SURF1_MOUSE	Surf1	Surfeit locus protein 1	2042820	1710210				1028110	3464660	1538900
P0C0A3	CHMP6_MOUSE	Chmp6	Charged multivesicular body protein 6		475568	542157	627235			427170
P0C0S6	H2AZ_MOUSE	H2az1	Histone H2A.Z	4430420	6023380	6636640	6154210	4114900	5016770	5080340	5305530
P0C1V4	TMCO2_MOUSE	Tmco2	Transmembrane and coiled-coil domain-containing protein 2	15773275	11743370	15338355	13193090	16098305	13720875	13092195	19687335
P0C6F1	DYH2_MOUSE	Dnah2	Dynein axonemal heavy chain 2	28454915	32441610	36273275	31770565	31677150	31363420	25134065	24984410
P0C7N9	PSMG4_MOUSE	Psmg4	Proteasome assembly chaperone 4		196234				539800	308941	320593
P0C8K7	SMIM1_MOUSE	Smim1	Small integral membrane protein 1	886096			452372	353003	375734	282618	475493
P0CW70	D19L2_MOUSE	Dpy19l2	Probable C-mannosyltransferase DPY19L2	3158420	4320110	5648210	3719665	3963395	2988060	3120510	4344740
P0DN34	NDUB1_MOUSE	Ndufb1	NADH dehydrogenase [ubiquinone] 1 beta subcomplex subunit 1	7271495	15389900	12413385	12332065	11023655	8099175	10023535	12176570
P0DP26	CALM1_MOUSE	Calm1	Calmodulin-1	58632145	74899470	75581090	83815410	72023090	55933425	62727300	96998100
P0DP43	CTSRE_MOUSE	Catspere	Cation channel sperm-associated auxiliary subunit epsilon	19941055	22027355	22121170	19451445	46492050	54067405	47013485	49293850
P10107	ANXA1_MOUSE	Anxa1	Annexin A1	4010205	3458750	2290025	1440195	2347290	2418140	2157015	2057345
P10126	EF1A1_MOUSE	Eef1a1	Elongation factor 1-alpha 1	96970450	119510450	90454450	99617200	88981800	116477750	116356450	101040900
P10404	ENV1_MOUSE		MLV-related proviral Env polyprotein	1155305	1066545	301209	635031	363823	945124	379076	1062902
P10493	NID1_MOUSE	Nid1	Nidogen-1	19005265	5479905	2567780	962661				1999470
P10518	HEM2_MOUSE	Alad	Delta-aminolevulinic acid dehydratase	9.59563e+06	7.9179e+06	4624264	5220435	7825685	8584415	8152305	6825725
P10605	CATB_MOUSE	Ctsb	Cathepsin B	4858890	2194900	1020010	1848390		1570030	1130500	1891280
P10630-2	IF4A2_MOUSE	Eif4a2	Isoform 2 of Eukaryotic initiation factor 4A-II	7857625	12498295	8102760	9595140	9639045	9038520	8015435	9358245
P10639	THIO_MOUSE	Txn	Thioredoxin	4648290	3994100	2713150	2917680	3212130	1802850	3054750	2987170
P10649	GSTM1_MOUSE	Gstm1	Glutathione S-transferase Mu 1	12908920	8958435	5230920	4772530	7927325	6705180	9099605	7470135
P10833	RRAS_MOUSE	Rras	Ras-related protein R-Ras	1.4285e+06	1130410	978202	617945		692693		924166
P10852-2	4F2_MOUSE	Slc3a2	Isoform 2 of 4F2 cell-surface antigen heavy chain	7834865	6749405	5699535	6723645	6887355	7326360	7630190	8453480
P10853	H2B1F_MOUSE	H2bc7	Histone H2B type 1-F/J/L	119908650	148343400	149224750	137405950	92485900	163348150	120041550	175346550
P11031	TCP4_MOUSE	Sub1	Activated RNA polymerase II transcriptional coactivator p15	2003900	2973330	2521240	1448830		2053710	1723440	1536340
P11087	CO1A1_MOUSE	Col1a1	Collagen alpha-1(I) chain	59530975	23311400	12430960	3.2607e+06	602216	3.96528e+06	1098208	14829835
P11352	GPX1_MOUSE	Gpx1	Glutathione peroxidase 1	6876360	6621190	3746430	3872060	3695890	4199060	2396220	2757550
P11438	LAMP1_MOUSE	Lamp1	Lysosome-associated membrane glycoprotein 1	6987465	6718500	4.37375e+06	4273465	3724555	5239345	3740158	5036605
P11499	HS90B_MOUSE	Hsp90ab1	Heat shock protein HSP 90-beta	52878500	47828000	25507930	27687675	33198250	31078400	30635950	22253150
P11672	NGAL_MOUSE	Lcn2	Neutrophil gelatinase-associated lipocalin
P11679	K2C8_MOUSE	Krt8	Keratin, type II cytoskeletal 8	189332000	107926000	81925600	78246000	43602050	66404100	119959500	138865400
P11835	ITB2_MOUSE	Itgb2	Integrin beta-2	4.15346e+06	6363320	4521640	4617910	2888640	6413180	3107758	2249997
P11881-2	ITPR1_MOUSE	Itpr1	Isoform 2 of Inositol 1,4,5-trisphosphate receptor type 1	3720640	1887400	1601270	1269890	849960	1268320	1050140	1683860
P11930	NUD19_MOUSE	Nudt19	Acyl-coenzyme A diphosphatase NUDT19	502504	487587	337057		372248	284565	237803	460066
P11983	TCPA_MOUSE	Tcp1	T-complex protein 1 subunit alpha	90391150	89434700	97955600	118078700	95359700	66239700	273284000	152912000
P12023	A4_MOUSE	App	Amyloid-beta precursor protein	1334190	777916	568453	641547		598667		664990
P12265	BGLR_MOUSE	Gusb	Beta-glucuronidase	11205525	7557790	4940375	4448535	2819860	5638535	5069760	9186520
P12382	PFKAL_MOUSE	Pfkl	ATP-dependent 6-phosphofructokinase, liver type	3384945	3012340	1.62575e+06	1855100	2764355	2.40557e+06	2925753	2259533
P12787	COX5A_MOUSE	Cox5a	Cytochrome c oxidase subunit 5A, mitochondrial	58663015	64355605	109413955	107871200	112684050	73736350	100279650	91490600
P12815	PDCD6_MOUSE	Pdcd6	Programmed cell death protein 6	2352603	1.84124e+06	1827065	2.27305e+06	2077311	2.34742e+06	2098115	2302105
P12970	RL7A_MOUSE	Rpl7a	60S ribosomal protein L7a	604896	973107	2428050	2727810	2380130	870036	2178050	2324790
P13020-2	GELS_MOUSE	Gsn	Isoform 2 of Gelsolin	14834125	6523810	3543930	4137035	3459480	4135605	4248125	4923760
P13595-2	NCAM1_MOUSE	Ncam1	Isoform 2 of Neural cell adhesion molecule 1	8793230	4343450	2936820	2934730	2097590	2941030	2789610	2569250
P13609	SRGN_MOUSE	Srgn	Serglycin	2479050	2272100	1901820		1635120
P13707	GPDA_MOUSE	Gpd1	Glycerol-3-phosphate dehydrogenase [NAD(+)], cytoplasmic	718846	658242			458274	601125	634304	593139
P14094	AT1B1_MOUSE	Atp1b1	Sodium/potassium-transporting ATPase subunit beta-1	2148310	609894	1050970	463674		466740	1260980	2055710
P14106	C1QB_MOUSE	C1qb	Complement C1q subcomponent subunit B	540361					429271	168662	369759
P14115	RL27A_MOUSE	Rpl27a	60S ribosomal protein L27a	909841	2049340	2656180	5089750	7300120	5322630	5962485	7431045
P14131	RS16_MOUSE	Rps16	40S ribosomal protein S16	2709202	3419770	3468176	4.63618e+06	4326075	3525015	4329910	4869255
P14148	RL7_MOUSE	Rpl7	60S ribosomal protein L7	4878275	5415420	6236505	7152995	8293795	7665240	10125820	11859915
P14152	MDHC_MOUSE	Mdh1	Malate dehydrogenase, cytoplasmic	30534745	25486790	19073535	19033300	22690465	27829535	29826050	26869950
P14206	RSSA_MOUSE	Rpsa	40S ribosomal protein SA	6606210	6520070	5491870	5581815	5230815	6558720	6057600	5296210
P14211	CALR_MOUSE	Calr	Calreticulin	85498450	53689700	36752685	36695750	31733650	33564750	84924100	71229600
P14434	HA2B_MOUSE	H2-Aa	H-2 class II histocompatibility antigen, A-B alpha chain		359519	194859	259082		271532
P14602-2	HSPB1_MOUSE	Hspb1	Isoform B of Heat shock protein beta-1	1780012	2225490	1881410	1722230	1184750	1847350	1596290	2117620
P14685	PSMD3_MOUSE	Psmd3	26S proteasome non-ATPase regulatory subunit 3	16225775	17412950	16967250	19775300	20276650	14037350	46034450	26535600
P14733	LMNB1_MOUSE	Lmnb1	Lamin-B1	7408035	5041700	3.14729e+06	3696570	2.40699e+06	5213070	4518305	5995790
P14824	ANXA6_MOUSE	Anxa6	Annexin A6	10041395	7157945	2958630	3124725	4349100	6052495	5483120	5897800
P14869	RLA0_MOUSE	Rplp0	60S acidic ribosomal protein P0	9469385	8340195	7103475	8255825	7135185	10449315	9136530	10577330
P14873	MAP1B_MOUSE	Map1b	Microtubule-associated protein 1B	1.02302e+06	441931
P15089	CBPA3_MOUSE	Cpa3	Mast cell carboxypeptidase A	14127595	22512690	13059495	11808245	9359385	20083500	8858275	12110815
P15105	GLNA_MOUSE	Glul	Glutamine synthetase	84218250	86829800	81273000	90148900	90745250	76550900	163849000	112498500
P15265	MCSP_MOUSE	Smcp	Sperm mitochondrial-associated cysteine-rich protein	1545310500	194794000	1017043000	1627675000	487782500	460794500	373334500	454867000
P15327	PMGE_MOUSE	Bpgm	Bisphosphoglycerate mutase	4.88541e+06	5719670	3905360	8510740	6813165	12645900	6959880	6814875
P15532	NDKA_MOUSE	Nme1	Nucleoside diphosphate kinase A	389395			353904	272970	179006		327769
P15535-2	B4GT1_MOUSE	B4galt1	Isoform Short of Beta-1,4-galactosyltransferase 1	780161	615470	684714	426388	345574	674170	814262	752161
P15626	GSTM2_MOUSE	Gstm2	Glutathione S-transferase Mu 2	32217515	26586440	14541610	13274790	24419450	21128405	25488850	23705450
P15864	H12_MOUSE	H1-2	Histone H1.2	3708500	4864520	8530750	7428450	8760140	7335360	11229100	10609050
P15920	VPP2_MOUSE	Atp6v0a2	V-type proton ATPase 116 kDa subunit a 2	2135525	2849785	3902880	2904765	3046230	2510360	2560495	3882670
P16045	LEG1_MOUSE	Lgals1	Galectin-1	2338040	1399150	1019840			779208
P16125	LDHB_MOUSE	Ldhb	L-lactate dehydrogenase B chain	27591350	28946700	12726965	13256445	23768250	20025200	29714950	23836600
P16330-2	CN37_MOUSE	Cnp	Isoform CNPI of 2',3'-cyclic-nucleotide 3'-phosphodiesterase	590799	296455	549436	399834	425662	737972	588839	664459
P16332	MUTA_MOUSE	Mmut	Methylmalonyl-CoA mutase, mitochondrial	4543860	2627215	1982195	2501255	2040095	2916340	3103410	3844855
P16381	DDX3L_MOUSE	D1Pas1	Putative ATP-dependent RNA helicase Pl10	964219
P16460	ASSY_MOUSE	Ass1	Argininosuccinate synthase	1630992	1782305	1100250	1721170	2037330	2298410	2841620	2321305
P16546	SPTN1_MOUSE	Sptan1	Spectrin alpha chain, non-erythrocytic 1	18415935	10484395	5110455	5331050	3765925	6500205	4655625	5653830
P16563	CRIS2_MOUSE	Crisp2	Cysteine-rich secretory protein 2	8794130	9289375	9842995	11185715	10095885	10887200	12783480	12431455
P16627	HS71L_MOUSE	Hspa1l	Heat shock 70 kDa protein 1-like	60371550	61553300	79619600	106021850	115394300	99566600	118645200	158369500
P16675	PPGB_MOUSE	Ctsa	Lysosomal protective protein	653490	458679	246669	314078		446322		259473
P17047-2	LAMP2_MOUSE	Lamp2	Isoform LAMP-2B of Lysosome-associated membrane glycoprotein 2	24050080	19923195	13820215	16000280	12584625	21419290	13963850	16866280
P17095	HMGA1_MOUSE	Hmga1	High mobility group protein HMG-I/HMG-Y	488957	334122	600138			296952		205391
P17156	HSP72_MOUSE	Hspa2	Heat shock-related 70 kDa protein 2	141139350	145850750	151826750	180821250	201003050	189094750	206551500	239735500
P17182	ENOA_MOUSE	Eno1	Alpha-enolase	283584050	290949900	245279800	341029500	311317500	400918000	331407000	342921000
P17183	ENOG_MOUSE	Eno2	Gamma-enolase	3747220	4665405	4871960	5018880	7800160	4652275	5055710	5277170
P17225-2	PTBP1_MOUSE	Ptbp1	Isoform 2 of Polypyrimidine tract-binding protein 1	2013848	1152868	1691910	1.0161e+06	860681	1.01233e+06	2222160	1196330
P17426-2	AP2A1_MOUSE	Ap2a1	Isoform B of AP-2 complex subunit alpha-1	6812635	6703140	5477690	5481550	4757200	5384555	4898415	4712495
P17427	AP2A2_MOUSE	Ap2a2	AP-2 complex subunit alpha-2	7909550	8974360	7142710	7529570	6406920	8562000	4425025	9278600
P17439	GBA1_MOUSE	Gba1	Lysosomal acid glucosylceramidase	2187360	870681			3115050		3799980	1768520
P17563	SBP1_MOUSE	Selenbp1	Methanethiol oxidase	1.69165e+06	1015043	590142	272326	618585	868796	1083855	1.14899e+06
P17665	COX7C_MOUSE	Cox7c	Cytochrome c oxidase subunit 7C, mitochondrial	25651250	32214670	40794440	47160300	47945500	38065300	49809600	67893500
P17710-2	HXK1_MOUSE	Hk1	Isoform HK1-SB of Hexokinase-1	2871460	2522360	4408160	4335505	3804980	3657825	4315145	4311590
P17710-4	HXK1_MOUSE	Hk1	Isoform HK1-SC of Hexokinase-1	2840864000	2813342000	3060677000	2697468000	3157850000	2911676500	2771505000	2736363500
P17742	PPIA_MOUSE	Ppia	Peptidyl-prolyl cis-trans isomerase A	8362709	9435137	6705390	7583925	6094650	6945045	6105865	7706015
P17751-2	TPIS_MOUSE	Tpi1	Isoform 2 of Triosephosphate isomerase	138935750	140449150	192822000	167823150	178139350	189198850	169096500	207739050
P17879	HS71B_MOUSE	Hspa1b	Heat shock 70 kDa protein 1B	5666080	2227350	1589110	1220410	2051910	1556000	1438090	1745650
P18155	MTDC_MOUSE	Mthfd2	Bifunctional methylenetetrahydrofolate dehydrogenase/cyclohydrolase, mitochondrial	3721770	1493460			536804	1160900	1073290	2093340
P18242	CATD_MOUSE	Ctsd	Cathepsin D	4386795	4074445	1822843	1.90741e+06	2591950	2.65695e+06	3318280	3212470
P18572-2	BASI_MOUSE	Bsg	Isoform 2 of Basigin	721497000	797231000	613896500	832003500	807600000	827337000	746582500	791529000
P18654	KS6A3_MOUSE	Rps6ka3	Ribosomal protein S6 kinase alpha-3	4418610
P18760	COF1_MOUSE	Cfl1	Cofilin-1	8700965	8053955	6750495	6402125	6527055	9164630	7327635	7516195
P19001	K1C19_MOUSE	Krt19	Keratin, type I cytoskeletal 19	132885150	100678450	87429350	82428250	73181500	101439950	94165750	136805350
P19096	FAS_MOUSE	Fasn	Fatty acid synthase	12462745	14266150	5867435	5655750	9155250	7216200	7426645	5284440
P19137	LAMA1_MOUSE	Lama1	Laminin subunit alpha-1	726059	723060	698519	715141	754342	674761		547354
P19157	GSTP1_MOUSE	Gstp1	Glutathione S-transferase P 1	25326260	19450700	6328530	9259875	13486540	14431370	15903000	10595070
P19253	RL13A_MOUSE	Rpl13a	60S ribosomal protein L13a	1717795	1855810	1767810	2276760	2537120	2400720	2258185	3715235
P19324	SERPH_MOUSE	Serpinh1	Serpin H1	3170800	1440730	562136	415643	373251	484046	454776	935753
P19536	COX5B_MOUSE	Cox5b	Cytochrome c oxidase subunit 5B, mitochondrial	38735045	35153095	47625960	66879835	44501140	38221920	37092815	45206550
P19783	COX41_MOUSE	Cox4i1	Cytochrome c oxidase subunit 4 isoform 1, mitochondrial	249647500	310840000	362227000	407170500	348663000	281662500	347847500	418115500
P19973-2	LSP1_MOUSE	Lsp1	Isoform 2 of Lymphocyte-specific protein 1		2257130	1472770			2398750
P20029	BIP_MOUSE	Hspa5	Endoplasmic reticulum chaperone BiP	233226750	128175900	100950600	115386900	100754850	141601500	162072500	274454000
P20060	HEXB_MOUSE	Hexb	Beta-hexosaminidase subunit beta	8632795	4239350	4808835	4450400	3108115	5760775	7245230	9337960
P20108	PRDX3_MOUSE	Prdx3	Thioredoxin-dependent peroxide reductase, mitochondrial	13544665	8351005	7114170	6469220	3796790	7328590	6819335	11515460
P20152	VIME_MOUSE	Vim	Vimentin	19476130	19776020	9142980	6440930	4859960	14357830	12130300	9532735
P20918	PLMN_MOUSE	Plg	Plasminogen	2302810	1.5568e+06	1470092	2469000	2632950	2.60616e+06	2883600	1971393
P21107-2	TPM3_MOUSE	Tpm3	Isoform 2 of Tropomyosin alpha-3 chain	22517060	18181385	9514560	6076750	5691930	10817870	7615205	9519070
P21126	UBL4A_MOUSE	Ubl4a	Ubiquitin-like protein 4A	3515560	5435830	4683380	6407480	4738390	3610340	3617140	2867315
P21278	GNA11_MOUSE	Gna11	Guanine nucleotide-binding protein subunit alpha-11	4890570	3065080	3178660	2022540	2719760	2794640	3242130	3535440
P21279	GNAQ_MOUSE	Gnaq	Guanine nucleotide-binding protein G(q) subunit alpha	3229880	2720240	1869860	1193550	2282680		2298140	2653930
P21300	ALD1_MOUSE	Akr1b7	Aldo-keto reductase family 1 member B7	1530778	1405608	1.02338e+06	1.09328e+06	1116252	2015685	1741590	1.43476e+06
P21460	CYTC_MOUSE	Cst3	Cystatin-C	4775620	6164830	5937800	6883160	4334220	3972150	4153160	4422140
P21550	ENOB_MOUSE	Eno3	Beta-enolase	6392730	5013745	7613360	6393820	5769425	5129160	6274665	5302955
P21619	LMNB2_MOUSE	Lmnb2	Lamin-B2	3.16078e+06	3645470	2503980	1978860	1731460	3095380	2419440	2525295
P21765	GPX5_MOUSE	Gpx5	Epididymal secretory glutathione peroxidase	24030945	27770815	19180770	26587195	21606430	25614150	19574155	26834975
P21844	CMA1_MOUSE	Cma1	Chymase	1753370	2552370	862401	1.13972e+06	915484	1147687	476462	442678
P21845	TRYB2_MOUSE	Tpsb2	Tryptase beta-2	1572440	1304953	1493430	810633	444797	731720	453200	534013
P21956-2	MFGM_MOUSE	Mfge8	Isoform 2 of Lactadherin	8217360	4825485	6653180	9512835	5828670	5401485	8484540	8348545
P21958	TAP1_MOUSE	Tap1	Antigen peptide transporter 1	683740					1020480		616929
P21981	TGM2_MOUSE	Tgm2	Protein-glutamine gamma-glutamyltransferase 2	5237055	1513210	591416	560962	803648	1184609	1050750	1.19238e+06
P21995	EMB_MOUSE	Emb	Embigin	5458605	2715890	1916474	899256	1883420	2439290	3519210	4551230
P22315	HEMH_MOUSE	Fech	Ferrochelatase, mitochondrial	3.52263e+06	3554730	3144110	2657130	2880500	3039700	3360730	3392855
P22437	PGH1_MOUSE	Ptgs1	Prostaglandin G/H synthase 1	29969150	20763550	15840715	14437620	10234565	14662940	14910755	23589015
P22599	A1AT2_MOUSE	Serpina1b	Alpha-1-antitrypsin 1-2	2803120	2761890	2855940	2589570	1642370	1413185	2861700	2474540
P22892	AP1G1_MOUSE	Ap1g1	AP-1 complex subunit gamma-1	13960265	15920535	14441320	17892160	18389070	18196905	14765270	10961000
P23116	EIF3A_MOUSE	Eif3a	Eukaryotic translation initiation factor 3 subunit A	4912300	4604955	3048755	3577390	3512160	3738415	3460015	2851665
P23198	CBX3_MOUSE	Cbx3	Chromobox protein homolog 3	770032	588904				455712	228241	212297
P23492	PNPH_MOUSE	Pnp	Purine nucleoside phosphorylase	1144186	1131175	1156210	943832	818040	951568	1632760	1083500
P23506-2	PIMT_MOUSE	Pcmt1	Isoform 2 of Protein-L-isoaspartate(D-aspartate) O-methyltransferase	4.08723e+06	8696960	6275126	6938635	5054215	5992865	5410495	4625255
P23578	ACRO_MOUSE	Acr	Acrosin	177078350	178747000	211727000	212956000	243070500	231412500	254409000	294267500
P23591	FCL_MOUSE	Gfus	GDP-L-fucose synthase	5065620	6305030	5277955	5276870	5413125	6813160	5871485	6349605
P23780	BGAL_MOUSE	Glb1	Beta-galactosidase	2249280	1812645	1074550	1089205	368665	1.08799e+06	1.68083e+06	1894655
P23927	CRYAB_MOUSE	Cryab	Alpha-crystallin B chain	137494
P24270	CATA_MOUSE	Cat	Catalase	1.46144e+06	1.42044e+06	772726	805782	452762	459007	1.77801e+06	1195890
P24369	PPIB_MOUSE	Ppib	Peptidyl-prolyl cis-trans isomerase B	20220180	14851835	10905960	10776600	8259025	12146495	13452010	20097260
P24452	CAPG_MOUSE	Capg	Macrophage-capping protein	5698230	2928153	3279310	1628470	4473740	5897290	4015390	1.50699e+06
P24472	GSTA4_MOUSE	Gsta4	Glutathione S-transferase A4	2088190	1749370	906704	1279010		1227310
P24527	LKHA4_MOUSE	Lta4h	Leukotriene A-4 hydrolase	2844600	3505570	3676505	3591255	4268825	3555140	3954525	7663415
P24547	IMDH2_MOUSE	Impdh2	Inosine-5'-monophosphate dehydrogenase 2	506096			291572	724745	427542	1046431
P24549	AL1A1_MOUSE	Aldh1a1	Aldehyde dehydrogenase 1A1	45588300	44094050	16959350	19813600	37920600	27838000	47345800	31100800
P24638	PPAL_MOUSE	Acp2	Lysosomal acid phosphatase	596796	669724	450235	592505	441077	427027	596756	629858
P24668	MPRD_MOUSE	M6pr	Cation-dependent mannose-6-phosphate receptor	2970355	2.09004e+06	1985475	1724788	1565063	3545930	2102230	2320710
P24823	PPBN_MOUSE	Alpg	Alkaline phosphatase, germ cell type	521898	475320	474212	314448	521538	363412	241786	326979
P25444	RS2_MOUSE	Rps2	40S ribosomal protein S2	2378370	3501645	4197975	3461080	4234235	3344830	4875070	5236360
P26039	TLN1_MOUSE	Tln1	Talin-1	11203675	4477315	1474988	1909740	917136	2669780	1.34832e+06	1345651
P26040	EZRI_MOUSE	Ezr	Ezrin	18001265	12003060	6191245	8054510	12352400	14450200	18740950	13983000
P26041	MOES_MOUSE	Msn	Moesin	1.72288e+06	1827430	1600710	1031950		1907495	935544	761506
P26043	RADI_MOUSE	Rdx	Radixin	1345490							1830340
P26231	CTNA1_MOUSE	Ctnna1	Catenin alpha-1	5209510	1948900	1670345	1874040	1058738	1.2251e+06	1.52721e+06	2592600
P26361	CFTR_MOUSE	Cftr	Cystic fibrosis transmembrane conductance regulator	1178130	1463980	1563320	1405660	1131450	809520	1133480	1805100
P26369	U2AF2_MOUSE	U2af2	Splicing factor U2AF 65 kDa subunit	1.25405e+06	997856	655238	516591	632214	929616	900667	849498
P26443	DHE3_MOUSE	Glud1	Glutamate dehydrogenase 1, mitochondrial	18938105	13214260	11269555	11931515	9650245	8092195	30318200	18687900
P26516	PSMD7_MOUSE	Psmd7	26S proteasome non-ATPase regulatory subunit 7	12812835	14525555	15638310	13801245	17712255	16272350	16385240	15142125
P26638	SYSC_MOUSE	Sars1	Serine--tRNA ligase, cytoplasmic	3471160	3492940	2319382	2515710	3735250	2156250	6497410	3594235
P26883	FKB1A_MOUSE	Fkbp1a	Peptidyl-prolyl cis-trans isomerase FKBP1A	5819787	9.74237e+06	1.33711e+07	16417220	11289910	7407630	8900745	6706660
P27046	MA2A1_MOUSE	Man2a1	Alpha-mannosidase 2	8168455	5.28077e+06	3608240	3640930	2949714	4268385	3434349	3242125
P27048	RSMB_MOUSE	Snrpb	Small nuclear ribonucleoprotein-associated protein B	2.30716e+06	1621557	1147154	1195768	1529620	2784970	1.47339e+06	1579262
P27546-2	MAP4_MOUSE	Map4	Isoform 2 of Microtubule-associated protein 4	4046560	2075510	1461440	1080830	603402			438525
P27612	PLAP_MOUSE	Plaa	Phospholipase A-2-activating protein	4169900	4736950	3741165	5164940	5438045	5939980	5428575	4226460
P27641	XRCC5_MOUSE	Xrcc5	X-ray repair cross-complementing protein 5	728989	384828	296106		155704	248700
P27659	RL3_MOUSE	Rpl3	60S ribosomal protein L3	1731570	601066	2668690	3265590	2508760	2201930	2684700	2487550
P27773	PDIA3_MOUSE	Pdia3	Protein disulfide-isomerase A3	145025450	86881600	66820300	73579150	56090750	45535350	230113500	147576050
P28271	ACOHC_MOUSE	Aco1	Cytoplasmic aconitate hydratase	7593155	4831580	2290461	4447030	5263110	4226220	3085481	2.82026e+06
P28352	APEX1_MOUSE	Apex1	DNA-(apurinic or apyrimidinic site) endonuclease	468376			190237	212926	376741	278542	264609
P28474	ADHX_MOUSE	Adh5	Alcohol dehydrogenase class-3	3.59555e+06	811997	1.98199e+06	532275	3.33165e+06	3704710	3866820	3020495
P28653	PGS1_MOUSE	Bgn	Biglycan	2555410	640121	363133			190508		385684
P28654	PGS2_MOUSE	Dcn	Decorin	14922745	3933775	1654008	1302180	1035770	1516350	1805680	2909595
P28656	NP1L1_MOUSE	Nap1l1	Nucleosome assembly protein 1-like 1	541514	791516		421205	297167	464770	526357	326266
P28658	ATX10_MOUSE	Atxn10	Ataxin-10	187416	299814	196954	272962	212297	233322	212844	190470
P28660-2	NCKP1_MOUSE	Nckap1	Isoform 2 of Nck-associated protein 1	1777660	1263480			569827
P28740-1	KIF2A_MOUSE	Kif2a	Isoform 1 of Kinesin-like protein KIF2A	676019	822025	697614	596252	754338	677302	823948	899104
P28843	DPP4_MOUSE	Dpp4	Dipeptidyl peptidase 4	14059140	11315995	8.43725e+06	7.85393e+06	10041500	8.63744e+06	4.98141e+06	9362815
P28867-2	KPCD_MOUSE	Prkcd	Isoform 2 of Protein kinase C delta type	1595510	519423	445569	564107
P29121-2	PCSK4_MOUSE	Pcsk4	Isoform 2 of Proprotein convertase subtilisin/kexin type 4	2834200	2787170	3286020	3331080	2985600	2943710	3280710	1.76143e+06
P29341	PABP1_MOUSE	Pabpc1	Polyadenylate-binding protein 1	2962350	3259905	2683625	2880430	3640365	3790370	5123030	4211535
P29351-2	PTN6_MOUSE	Ptpn6	Isoform 2 of Tyrosine-protein phosphatase non-receptor type 6	1231900	1686620	1120810	1026420		1.07747e+06	1255245	693122
P29391	FRIL1_MOUSE	Ftl1	Ferritin light chain 1	3225220	5119925	2831965	2063500	2202910	4054455	3136775	2337140
P29416	HEXA_MOUSE	Hexa	Beta-hexosaminidase subunit alpha	3852365	4667975	4004155	4332885	3756025	2869020	7621455	7668395
P29595	NEDD8_MOUSE	Nedd8	NEDD8	7701890	5596495	5931685	6918705	5772210	5451335	5642205	5029720
P29758	OAT_MOUSE	Oat	Ornithine aminotransferase, mitochondrial	15583995	9835925	8027935	7701785	5341320	8882145	8821735	13481305
P29788	VTNC_MOUSE	Vtn	Vitronectin	1731360	1121000	1635940	1514290	2094770	2472180	7836265	5453075
P30115	GSTA3_MOUSE	Gsta3	Glutathione S-transferase A3	2.62166e+06	3127580	1329640	1609600	3050790	2539010	2737040	2175120
P30275	KCRU_MOUSE	Ckmt1	Creatine kinase U-type, mitochondrial	4552250	3114054	2213640	2208765	2789800	2888350	3352215	4451480
P30416	FKBP4_MOUSE	Fkbp4	Peptidyl-prolyl cis-trans isomerase FKBP4	2423430	2579370	1741120	1400860	1799100	879372	2609000	1202618
P30999	CTND1_MOUSE	Ctnnd1	Catenin delta-1	3927385	1639335	1422195	1061847	749740	1.11233e+06	1.06319e+06	1703665
P31001	DESM_MOUSE	Des	Desmin	38389650	5846215	1161100			549978		4362320
P31230	AIMP1_MOUSE	Aimp1	Aminoacyl tRNA synthase complex-interacting multifunctional protein 1	4286100	5149360	3237790	3237540	5360380	5177960	4854180	3712210
P31254	UBA1Y_MOUSE	Uba1y	Ubiquitin-like modifier-activating enzyme 1 Y	3628410	4341460	4530420	4820980	4723130	2972725	3045790	3420360
P31428	DPEP1_MOUSE	Dpep1	Dipeptidase 1	1014270	258892	107181
P31725	S10A9_MOUSE	S100a9	Protein S100-A9				201835	32399
P31996-2	CD68_MOUSE	Cd68	Isoform Short of Macrosialin	6447480	11037300	5366000	5156900		9688120		3326380
P32020	SCP2_MOUSE	Scp2	Sterol carrier protein 2	7651600	4509810	7979680	5342825	2.73673e+06	3383255	5886340	7861125
P32037	GTR3_MOUSE	Slc2a3	Solute carrier family 2, facilitated glucose transporter member 3	1490420000	1456720500	1664592500	1698205000	1685965000	1941738000	1692196000	1639455500
P32067	LA_MOUSE	Ssb	Lupus La protein homolog				153474	382195	338351	431614	454617
P32766	CST8_MOUSE	Cst8	Cystatin-8		471811	910749		2728790			1487550
P32883-2	RASK_MOUSE	Kras	Isoform 2B of GTPase KRas	2853960	2391780	3110360	3085900	2075180	2750550	3814200	3099850
P32921-2	SYWC_MOUSE	Wars1	Isoform 2 of Tryptophan--tRNA ligase, cytoplasmic	10743020	10203895	3739700	4696625	8794410	6079420	10726200	7285125
P34022	RANG_MOUSE	Ranbp1	Ran-specific GTPase-activating protein	2238880	2514340		1777130	1840650	2666960	2633360	2336280
P34884	MIF_MOUSE	Mif	Macrophage migration inhibitory factor	10304850	13881031	23068340	24643490	20326675	15093585	21723605	16474305
P34914	HYES_MOUSE	Ephx2	Bifunctional epoxide hydrolase 2	1771929	1.38946e+06	1101230	887748	797481	523085	1648118	2053970
P35123	UBP4_MOUSE	Usp4	Ubiquitin carboxyl-terminal hydrolase 4	7499280	8772545	8034670	9589290	8573390	8297120	7896575	7213435
P35278	RAB5C_MOUSE	Rab5c	Ras-related protein Rab-5C	6782015	6285335	7290825	7640195	6602105	8141570	6854825	7887915
P35279	RAB6A_MOUSE	Rab6a	Ras-related protein Rab-6A	1.93589e+06	2723290	2890410	1688270	1281580	1480470	1215660	2776050
P35282	RAB21_MOUSE	Rab21	Ras-related protein Rab-21	1188030	942605	883812	772986		892736	788673	713224
P35285	RB22A_MOUSE	Rab22a	Ras-related protein Rab-22A	3036180	2.29964e+06	3538130	4277830	4206010	4664160	4878560	2608375
P35293	RAB18_MOUSE	Rab18	Ras-related protein Rab-18	3.61241e+06	2911553	2.07178e+06	2.15275e+06	2098659	2347732	2798590	3165525
P35486	ODPA_MOUSE	Pdha1	Pyruvate dehydrogenase E1 component subunit alpha, somatic form, mitochondrial	121047750	91570800	96240800	53810750	110467450	86228550	100435550	139228000
P35487	ODPAT_MOUSE	Pdha2	Pyruvate dehydrogenase E1 component subunit alpha, testis-specific form, mitochondrial	723028500	840200000	1032349500	855157500	1592621000	1219714000	1302126000	1623860000
P35550	FBRL_MOUSE	Fbl	rRNA 2'-O-methyltransferase fibrillarin	4243550	3415960	1964080	2722230	1095370	1287348	2205540	2445150
P35564	CALX_MOUSE	Canx	Calnexin	30706650	15712650	12726050	12762350	10116315	17810035	16619905	26083350
P35585	AP1M1_MOUSE	Ap1m1	AP-1 complex subunit mu-1	2837230	3687445	3398960	3986340	3686935	4434425	4938945	4100980
P35700	PRDX1_MOUSE	Prdx1	Peroxiredoxin-1	19774895	25079420	11508430	12558135	16030525	18738100	22219535	17380300
P35821	PTN1_MOUSE	Ptpn1	Tyrosine-protein phosphatase non-receptor type 1	704774	666930	481724	334090	304962	558738	543064	487798
P35979	RL12_MOUSE	Rpl12	60S ribosomal protein L12	4527014	3565050	3710370	7684930	7980175	5612150	8899290	12154010
P35980	RL18_MOUSE	Rpl18	60S ribosomal protein L18	5320325	5247935	6457195	7162330	7623150	6973645	7640160	9920965
P36371	TAP2_MOUSE	Tap2	Antigen peptide transporter 2	160620	147173				206579
P36552	HEM6_MOUSE	Cpox	Oxygen-dependent coproporphyrinogen-III oxidase, mitochondrial	1532410	1185410	712726	677753	841448	880923	919789	1482190
P36916	GNL1_MOUSE	Gnl1	Guanine nucleotide-binding protein-like 1		341523	719267			1172850	675664	952568
P36993-3	PPM1B_MOUSE	Ppm1b	Isoform 2 of Protein phosphatase 1B	11069910	14488010	14772520	15887170	15616420	15587410	18871750	15092100
P37040	NCPR_MOUSE	Por	NADPH--cytochrome P450 reductase	5269420	3440365	2816595	3563270	2658445	4595220	4079465	7205740
P37804	TAGL_MOUSE	Tagln	Transgelin	19493245	2.21884e+06	434886	457618				256805
P38060	HMGCL_MOUSE	Hmgcl	Hydroxymethylglutaryl-CoA lyase, mitochondrial	1.02032e+06	512772	591876	822290	586242	803604	498152	1518495
P38647	GRP75_MOUSE	Hspa9	Stress-70 protein, mitochondrial	104998050	95737150	78644050	103954200	88133750	119369150	110979400	134388500
P39054-2	DYN2_MOUSE	Dnm2	Isoform 2 of Dynamin-2	4278865	3754270	2699900	2323565	2384675	2593955	2445980	1573985
P39061-1	COIA1_MOUSE	Col18a1	Isoform 2 of Collagen alpha-1(XVIII) chain	2818680	1099746	426131	579438			706326	664175
P39098-2	MA1A2_MOUSE	Man1a2	Isoform 2 of Mannosyl-oligosaccharide 1,2-alpha-mannosidase IB	842650	470195	418030	362045		652988	643529	1340000
P39654	LOX15_MOUSE	Alox15	Polyunsaturated fatty acid lipoxygenase ALOX15	1891355	3504895	981958	1201187	750942	3075865	1359710	1.32618e+06
P40124	CAP1_MOUSE	Cap1	Adenylyl cyclase-associated protein 1	1620013	1.70117e+06	648791	1226740	1700570	1.26928e+06	2429950	1.1133e+06
P40142	TKT_MOUSE	Tkt	Transketolase	8262720	5315050	2491605	2478595	2490020	3963195	2905005	5854160
P40336-2	VP26A_MOUSE	Vps26a	Isoform 2 of Vacuolar protein sorting-associated protein 26A			615539
P40630-2	TFAM_MOUSE	Tfam	Isoform Nuclear of Transcription factor A, mitochondrial			1010140	612384	1029710	665010	962188	900073
P41105	RL28_MOUSE	Rpl28	60S ribosomal protein L28			1511730	2644600		519116	516724	791854
P41209	CETN1_MOUSE	Cetn1	Centrin-1	204223			389371	485375	871460	432438	1456950
P41216	ACSL1_MOUSE	Acsl1	Long-chain-fatty-acid--CoA ligase 1	206075000	203394000	202156500	225677000	203918500	242239000	226035000	297154500
P41241	CSK_MOUSE	Csk	Tyrosine-protein kinase CSK	558954	674442	400095	314729	253150	593561	309980	196478
P41731	CD63_MOUSE	Cd63	CD63 antigen	211101	359254	438976				380210	344031
P42125	ECI1_MOUSE	Eci1	Enoyl-CoA delta isomerase 1, mitochondrial	15326690	14115205	10633615	15657190	14750370	18579310	16144755	18892950
P42208	SEPT2_MOUSE	Septin2	Septin-2	2860100	2086510	1207290	461361	1785570	1666130	1354910	1621210
P42225	STAT1_MOUSE	Stat1	Signal transducer and activator of transcription 1	860734	655803				552266
P42227-2	STAT3_MOUSE	Stat3	Isoform Stat3B of Signal transducer and activator of transcription 3	4501315	2330020	1069480	1451450	1323690	1755030	5722560	296667
P42567	EPS15_MOUSE	Eps15	Epidermal growth factor receptor substrate 15	6003460	6324365	6051235	6869035	5695645	6103485	6625410	5067580
P42669	PURA_MOUSE	Pura	Transcriptional activator protein Pur-alpha	2374540	1739520	1405200	1351820	2208940	2095680	1846130	1589310
P42859-2	HD_MOUSE	Htt	Isoform Short of Huntingtin	1504350	1841270	2532040	1868880	2123020	1797970	1161210	975779
P42932	TCPQ_MOUSE	Cct8	T-complex protein 1 subunit theta	95057750	112498000	107228800	140706500	108235900	87923050	293300000	138841050
P43024	CX6A1_MOUSE	Cox6a1	Cytochrome c oxidase subunit 6A1, mitochondrial	31749150	43259135	66003990	60867170	48602150	36847335	38741490	28492700
P43274	H14_MOUSE	H1-4	Histone H1.4	778815	1233700	1133808	1466650	927178	841756	2077600	2971910
P43276	H15_MOUSE	H1-5	Histone H1.5	84094					551554	629486	1661580
P43277	H13_MOUSE	H1-3	Histone H1.3		419335	1104210	670484	970764	1130390	1782980	1581227
P45376	ALDR_MOUSE	Akr1b1	Aldo-keto reductase family 1 member B1	45416850	44949850	42897610	59673350	56204350	72482300	70730350	66861500
P45591	COF2_MOUSE	Cfl2	Cofilin-2	584391	435382	511726	429900		526487	589746	824492
P45700	MA1A1_MOUSE	Man1a1	Mannosyl-oligosaccharide 1,2-alpha-mannosidase IA	1075710	832656	975994	857979	704838	685903		262257
P45878	FKBP2_MOUSE	Fkbp2	Peptidyl-prolyl cis-trans isomerase FKBP2	4.2749e+06	3023821	5785280	3235544	4223190	4251880	5947170	4680753
P45952	ACADM_MOUSE	Acadm	Medium-chain specific acyl-CoA dehydrogenase, mitochondrial	4.01963e+06	2.77392e+06	2903380	1.66427e+06	2684850	2.20123e+06	1.73446e+06	3162825
P46061	RAGP1_MOUSE	Rangap1	Ran GTPase-activating protein 1	343448				470452	631501	532937	463216
P46412	GPX3_MOUSE	Gpx3	Glutathione peroxidase 3	4937679	7160060	3.65128e+06	3.95369e+06	4142295	5601095	4717790	5595825
P46460	NSF_MOUSE	Nsf	Vesicle-fusing ATPase	10377095	10981275	8708765	12791950	12967180	13879150	12983290	9662245
P46471	PRS7_MOUSE	Psmc2	26S proteasome regulatory subunit 7	11007050	15978365	15140305	17466280	16262450	18757750	17664800	15887100
P46638	RB11B_MOUSE	Rab11b	Ras-related protein Rab-11B	18218515	19855735	25862080	21419505	20968770	26293225	21074480	24840400
P46664	PURA2_MOUSE	Adss2	Adenylosuccinate synthetase isozyme 2	1889271	2150703	1.83446e+06	2390525	2481025	2462565	2378120	1942050
P46935	NEDD4_MOUSE	Nedd4	E3 ubiquitin-protein ligase NEDD4	1.54586e+06	541202	344331
P46978	STT3A_MOUSE	Stt3a	Dolichyl-diphosphooligosaccharide--protein glycosyltransferase subunit STT3A	13946105	9955790	8927750	8437260	6423170	9644450	8060390	10576380
P47199	QOR_MOUSE	Cryz	Quinone oxidoreductase	2440620	2628190	2323970	2711650	2390090	3451380	2826290	2207540
P47713	PA24A_MOUSE	Pla2g4a	Cytosolic phospholipase A2	2.63795e+06	1967160	1979150	1737160	2570640	1.4497e+06	1.46067e+06	1993191
P47738	ALDH2_MOUSE	Aldh2	Aldehyde dehydrogenase, mitochondrial	82478100	52806350	35923100	33887850	23036600	39158400	40118300	72938250
P47740	AL3A2_MOUSE	Aldh3a2	Aldehyde dehydrogenase family 3 member A2	5134010	3652060	3044710	2886465	2395140	2504115	2616005	4995925
P47754	CAZA2_MOUSE	Capza2	F-actin-capping protein subunit alpha-2	3745642	2986112	1283281	2400570	1380881	3014470	2980260	2055785
P47757-4	CAPZB_MOUSE	Capzb	Isoform 3 of F-actin-capping protein subunit beta	77767700	71446100	72420300	78628350	76053300	93661300	78806300	94187600
P47758	SRPRB_MOUSE	Srprb	Signal recognition particle receptor subunit beta	1644702	1.31701e+06	884293	985123	881732	1.15187e+06	1.14199e+06	1747440
P47791-2	GSHR_MOUSE	Gsr	Isoform Cytoplasmic of Glutathione reductase, mitochondrial	18856235	21142750	19616105	21051950	18976750	20675150	32764200	26630200
P47856-2	GFPT1_MOUSE	Gfpt1	Isoform 2 of Glutamine--fructose-6-phosphate aminotransferase [isomerizing] 1	2210820	1418812		2587660	822915	808353	890934	936730
P47857-2	PFKAM_MOUSE	Pfkm	Isoform 2 of ATP-dependent 6-phosphofructokinase, muscle type	188830700	183568000	216697250	223124750	210099550	197746250	174986500	187293550
P47911	RL6_MOUSE	Rpl6	60S ribosomal protein L6	3.4496e+06	3431562	5549311	6325740	6844310	5380925	7294120	9200060
P47934	CACP_MOUSE	Crat	Carnitine O-acetyltransferase	208212500	252693000	235938000	280507000	262797500	273371500	276578500	565108500
P47955	RLA1_MOUSE	Rplp1	60S acidic ribosomal protein P1							710802
P47962	RL5_MOUSE	Rpl5	60S ribosomal protein L5	621982	1250990	907809	910812	1227820	710636	1635450	2065370
P47963	RL13_MOUSE	Rpl13	60S ribosomal protein L13		7390530		7718680	24046700	7810940	22052700	24301600
P47968	RPIA_MOUSE	Rpia	Ribose-5-phosphate isomerase	3708290	4987850	3283550	5160320	3862470	5297890	4813540	3948480
P48024	EIF1_MOUSE	Eif1	Eukaryotic translation initiation factor 1	247273	483809	619004	401591	243572	293342	340453
P48025	KSYK_MOUSE	Syk	Tyrosine-protein kinase SYK	440044	601027	412656	353306		481926	167044
P48036	ANXA5_MOUSE	Anxa5	Annexin A5	14188565	9257330	4126005	6765360	6111040	6893875	6215685	5691000
P48410	ABCD1_MOUSE	Abcd1	ATP-binding cassette sub-family D member 1	687152	655588			424176	580012	989503	543044
P48455	PP2BC_MOUSE	Ppp3cc	Serine/threonine-protein phosphatase 2B catalytic subunit gamma isoform	21149200	23068550	25454200	30819400	31326000	24782550	70907050	37516550
P48678	LMNA_MOUSE	Lmna	Prelamin-A/C	14026940	9259675	5321545	5523185	3801075	6813165	6904810	10798305
P48722	HS74L_MOUSE	Hspa4l	Heat shock 70 kDa protein 4L	36956750	48914500	42654850	45420850	39783350	40304500	43684350	30939150
P48758	CBR1_MOUSE	Cbr1	Carbonyl reductase [NADPH] 1	17277430	13511330	12803300	11876845	13863100	13995015	15039755	14558440
P48760-2	FOLC_MOUSE	Fpgs	Isoform 2 of Folylpolyglutamate synthase, mitochondrial	805280
P48771	CX7A2_MOUSE	Cox7a2	Cytochrome c oxidase subunit 7A2, mitochondrial	46311600	51710775	73362310	70609615	72461055	43946040	55697650	59488700
P48774	GSTM5_MOUSE	Gstm5	Glutathione S-transferase Mu 5	1375160500	1718198000	2567180000	2081465000	2345200000	2461655000	1916405000	2767565000
P48794	HYALP_MOUSE	Spam1	Hyaluronidase PH-20	14223650	18327210	18165370	15269000	23081700	19466500	25046500	22933600
P48962	ADT1_MOUSE	Slc25a4	ADP/ATP translocase 1	21869650	11582350	11819950	8658200	8338670	11334350	11450395	19923750
P48999	LOX5_MOUSE	Alox5	Polyunsaturated fatty acid 5-lipoxygenase	492875	135819				79288	179474	234275
P49182	HEP2_MOUSE	Serpind1	Heparin cofactor 2
P49222	EPB42_MOUSE	Epb42	Protein 4.2	584176	891226	967820	736669	823822			1022510
P49290	PERE_MOUSE	Epx	Eosinophil peroxidase	154366	244238						61464
P49312	ROA1_MOUSE	Hnrnpa1	Heterogeneous nuclear ribonucleoprotein A1	6541810	3355400	1244870			2816470	1099900
P49442	INPP_MOUSE	Inpp1	Inositol polyphosphate 1-phosphatase	2805102	3904325	6799070	3726850	6296585	5677476	5528145	4243540
P49443	PPM1A_MOUSE	Ppm1a	Protein phosphatase 1A	15776330	17664630	18112785	20380900	21948195	21261350	21738950	21551150
P49586	PCY1A_MOUSE	Pcyt1a	Choline-phosphate cytidylyltransferase A	605961	485556	788997	436480	744290	526766	305080	426660
P49615	CDK5_MOUSE	Cdk5	Cyclin-dependent kinase 5	98730.5	120789	147642	80176	124776	145530	112346	62015
P49722	PSA2_MOUSE	Psma2	Proteasome subunit alpha type-2	5.894e+06	7455480	7.29301e+06	8851570	7931045	10394715	8671850	9353590
P49817	CAV1_MOUSE	Cav1	Caveolin-1	9431835	3802635	1.25405e+06	814264	859894	1514658	1001751	1.1628e+06
P49935	CATH_MOUSE	Ctsh	Pro-cathepsin H	5078020	3088740	1752500	3130420	2085130	2244500	1927210	2360780
P50171-2	DHB8_MOUSE	Hsd17b8	Isoform Long of (3R)-3-hydroxyacyl-CoA dehydrogenase	35047040	36530490	24318220	39325445	38798035	49222150	42406450	45294100
P50247	SAHH_MOUSE	Ahcy	Adenosylhomocysteinase	15853295	16876360	13811065	16593500	16833000	17967650	18190700	17525350
P50289	ASPX_MOUSE	Acrv1	Acrosomal protein SP-10	43448325	61505960	80271900	74613095	39143760	29762765	37206800	33777345
P50396	GDIA_MOUSE	Gdi1	Rab GDP dissociation inhibitor alpha		1534115	1683210	2206860	687675		1647345	1371365
P50427	STS_MOUSE	Sts	Steryl-sulfatase	1.26972e+06	2005560	791194	671310	671631	997720	500586	424740
P50428	ARSA_MOUSE	Arsa	Arylsulfatase A	83501150	60662350	55496150	72232450	57662100	32927650	183965000	72924750
P50431	GLYC_MOUSE	Shmt1	Serine hydroxymethyltransferase, cytosolic	12066830	15231220	14076220	16511800	14663780	15265540	16159750	15999300
P50516	VATA_MOUSE	Atp6v1a	V-type proton ATPase catalytic subunit A	16214335	19733250	15717760	18989050	17720000	17897050	16661600	25038250
P50518	VATE1_MOUSE	Atp6v1e1	V-type proton ATPase subunit E 1	1922130	1475770	1359100	1489680	1023600	1121630	1105300	1377080
P50544	ACADV_MOUSE	Acadvl	Very long-chain specific acyl-CoA dehydrogenase, mitochondrial	16991750	17121300	16018950	17173400	15724250	16958500	19868300	34463750
P50580	PA2G4_MOUSE	Pa2g4	Proliferation-associated protein 2G4	6100995	7356930	5644255	7509240	7037060	7591920	8413645	7598515
P50608	FMOD_MOUSE	Fmod	Fibromodulin
P51150	RAB7A_MOUSE	Rab7a	Ras-related protein Rab-7a	3640670	2732480	2271915	2164230	1576035	2279825	2089665	3099350
P51175	PPOX_MOUSE	Ppox	Protoporphyrinogen oxidase	3050405	1491120	1842930	1174340		1118160	1397530	1695350
P51410	RL9_MOUSE	Rpl9	60S ribosomal protein L9	486221	365984	714152	529449	438330	249241	433995	304074
P51432	PLCB3_MOUSE	Plcb3	1-phosphatidylinositol 4,5-bisphosphate phosphodiesterase beta-3	709800
P51569	AGAL_MOUSE	Gla	Alpha-galactosidase A	628704	826764	733994	860462	969732	1007483	1109292	1.00943e+06
P51660	DHB4_MOUSE	Hsd17b4	Peroxisomal multifunctional enzyme type 2	9487035	7142170	4863010	5662035	4647560	7202530	7604765	12426030
P51807	DYLT1_MOUSE	Dynlt1	Dynein light chain Tctex-type 1	4180440	5677820	6687935	6537565	5880190	5115685	5592150	5226185
P51859	HDGF_MOUSE	Hdgf	Hepatoma-derived growth factor	1187820	513408	271545			402072		179356
P51863	VA0D1_MOUSE	Atp6v0d1	V-type proton ATPase subunit d 1	4733725	4464465	4118605	3793290	3943545	5159250	4384900	6640680
P51881	ADT2_MOUSE	Slc25a5	ADP/ATP translocase 2	88192200	49607100	48170650	38042400	27631400	47532150	44511150	80052250
P51885	LUM_MOUSE	Lum	Lumican	8825090	3501140		17144300		866342		3602770
P52019	ERG1_MOUSE	Sqle	Squalene monooxygenase	1384610	926034	957221	605828	362229			760616
P52194	CLGN_MOUSE	Clgn	Calmegin	2355035	3486545	2726170	2009050	1933440	2361350	2071050	1490950
P52196	THTR_MOUSE	Tst	Thiosulfate sulfurtransferase	304517	242798	271511	154206		638744		485192
P52293	IMA1_MOUSE	Kpna2	Importin subunit alpha-1	566555	428572	183841				507191	456619
P52480	KPYM_MOUSE	Pkm	Pyruvate kinase PKM	3803140	3471079	2777940	3754390	4721520	3362720	7331995	5803370
P52480-2	KPYM_MOUSE	Pkm	Isoform M1 of Pyruvate kinase PKM	553795500	568732500	670100500	691933500	714964000	684381500	819984000	1290969000
P52503	NDUS6_MOUSE	Ndufs6	NADH dehydrogenase [ubiquinone] iron-sulfur protein 6, mitochondrial	979248	1543080	2198080	2384870	1503330	1502950	2180160	1880090
P52760	RIDA_MOUSE	Rida	2-iminobutanoate/2-iminopropanoate deaminase	5.83979e+06	5.2944e+06	5319130	6943740	9969000	5944490	9421330	4613215
P52825	CPT2_MOUSE	Cpt2	Carnitine O-palmitoyltransferase 2, mitochondrial	60309250	62409100	59819500	74525600	54162950	59692950	53639750	96890800
P53026	RL10A_MOUSE	Rpl10a	60S ribosomal protein L10a	2965610	2477700	1596610	3116060	2944280	2235320	2094340	3817875
P53395	ODB2_MOUSE	Dbt	Lipoamide acyltransferase component of branched-chain alpha-keto acid dehydrogenase complex, mitochondrial	2674195	1.8546e+06	2253060	1763385	1796530	1841656	1882782	2799430
P53798	FDFT_MOUSE	Fdft1	Squalene synthase			32541					110356
P53810	PIPNA_MOUSE	Pitpna	Phosphatidylinositol transfer protein alpha isoform	3935745	4017110	3771835	4935800	4359755	4443345	4620550	4185920
P53986	MOT1_MOUSE	Slc16a1	Monocarboxylate transporter 1	610571	574884	643392	486689	578442	477598	382050	511352
P53994	RAB2A_MOUSE	Rab2a	Ras-related protein Rab-2A	137364800	157313650	179137850	169056500	168411100	171107500	165359850	199562000
P54071	IDHP_MOUSE	Idh2	Isocitrate dehydrogenase [NADP], mitochondrial	31862210	16331825	14434310	13962020	10233825	14314180	11602175	35188250
P54116	STOM_MOUSE	Stom	Stomatin	4092470	4134115	3369230	5303360	4094865	4507390	4213825	3870505
P54726	RD23A_MOUSE	Rad23a	UV excision repair protein RAD23 homolog A	4695860	4896270	3714440	4869490	2439578	5380030	2825140	4094220
P54728	RD23B_MOUSE	Rad23b	UV excision repair protein RAD23 homolog B	8383200	8571930	6.18338e+06	7837755	8503495	4282030	31932350	9175370
P54731	FAF1_MOUSE	Faf1	FAS-associated factor 1	3083680	4566700	4581180	4341420	3987375	5512575	4920500	3045880
P54775	PRS6B_MOUSE	Psmc4	26S proteasome regulatory subunit 6B	19591525	24297940	27575575	29721550	24808780	29253170	27666045	21927795
P54818	GALC_MOUSE	Galc	Galactocerebrosidase	5033175	5410295	5192110	5228995	4885740	5497045	5566780	7224405
P54822	PUR8_MOUSE	Adsl	Adenylosuccinate lyase	2229900	2651235	1369225	1500955	1642190	1744740	2113360	1735880
P54823	DDX6_MOUSE	Ddx6	Probable ATP-dependent RNA helicase DDX6	1004972	472320					610450
P54869	HMCS2_MOUSE	Hmgcs2	Hydroxymethylglutaryl-CoA synthase, mitochondrial	2873380	3153665	1135600	1771885	946974	1583585	1079220	2259160
P54923	ADPRH_MOUSE	Adprh	ADP-ribosylhydrolase ARH1		1530610		1032200	1982260	1324500		1724950
P55012	S12A2_MOUSE	Slc12a2	Solute carrier family 12 member 2	1113760	889326	869686	886458	1192300	995301	273972
P55096	ABCD3_MOUSE	Abcd3	ATP-binding cassette sub-family D member 3	5563350	3068480	2604405	2086820	1614140	2386610	2154400	4585055
P55258	RAB8A_MOUSE	Rab8a	Ras-related protein Rab-8A	2666543	2.6059e+06	2530520	2585235	2748355	2889588	2872610	3068310
P55264-2	ADK_MOUSE	Adk	Isoform 2 of Adenosine kinase	469564	298140		391319	600968	419090	438751	516333
P55302	AMRP_MOUSE	Lrpap1	Alpha-2-macroglobulin receptor-associated protein	3499275	2971665	2052590	1.22727e+06	1984947	2078200	2159105	2364825
P56135	ATPK_MOUSE	Atp5mf	ATP synthase subunit f, mitochondrial	47684700	58817050	66323450	70355100	73119400	64528900	73448700	83216450
P56213	ALR_MOUSE	Gfer	FAD-linked sulfhydryl oxidase ALR	1784970	1506870	1790210	1631140	853184	1431430		1449300
P56375	ACYP2_MOUSE	Acyp2	Acylphosphatase-2	1522820	2110780	10522200	2719060	2340300	1983970	2590910	1671070
P56376	ACYP1_MOUSE	Acyp1	Acylphosphatase-1	4294260	10178400	6680325	14241300	15436300	6845012	10690550	10204085
P56379	ATP68_MOUSE	Atp5mpl	ATP synthase subunit ATP5MPL, mitochondrial	6021055	8009830	10646530	11518745	12331055	10778805	10478135	12896650
P56380	AP4A_MOUSE	Nudt2	Bis(5'-nucleosyl)-tetraphosphatase [asymmetrical]	2570380	4149740	4688190	5482370	2.44238e+06	3419460	3439260	4494500
P56382	ATP5E_MOUSE	Atp5f1e	ATP synthase subunit epsilon, mitochondrial				3194140	3556010	2517620	5783855	9102760
P56391	CX6B1_MOUSE	Cox6b1	Cytochrome c oxidase subunit 6B1	10167400	8560160	7085050	8456820	5609220	5143980	3.51608e+06	4992125
P56394	COX17_MOUSE	Cox17	Cytochrome c oxidase copper chaperone	648823	672799	528201	336580		265894	254747	404748
P56395	CYB5_MOUSE	Cyb5a	Cytochrome b5	6137309	4038714	7982300	4.0669e+06	4756260	2381222	3395091	8659260
P56399	UBP5_MOUSE	Usp5	Ubiquitin carboxyl-terminal hydrolase 5	12117760	13981285	10944970	11278975	11435745	12334245	12789875	9116780
P56480	ATPB_MOUSE	Atp5f1b	ATP synthase subunit beta, mitochondrial	829863500	880820050	763716650	804326500	728672500	833659500	782845000	882430500
P56542	DNS2A_MOUSE	Dnase2	Deoxyribonuclease-2-alpha	174770	97711
P56546-2	CTBP2_MOUSE	Ctbp2	Isoform 2 of C-terminal-binding protein 2	2631491	3043495	2912220	3255865	3628015	2804715	2903870	3469570
P56695	WFS1_MOUSE	Wfs1	Wolframin	10947000	2.28766e+06	1998457	2163176		3442560	2994530	4258930
P56812	PDCD5_MOUSE	Pdcd5	Programmed cell death protein 5	1105030	1777460	2472900	3106590	1760020	1256580	2080320	1116040
P56873	ZNRD2_MOUSE	Znrd2	Protein ZNRD2	6787796	8983629	9724514	11301820	8447065	9775605	7909565	6346490
P56959	FUS_MOUSE	Fus	RNA-binding protein FUS	1555625	859110				833152	1057365	1030612
P57716	NICA_MOUSE	Ncstn	Nicastrin	29744710	31738145	26583740	26808925	23749795	3.0704e+07	16642590	21592750
P57746	VATD_MOUSE	Atp6v1d	V-type proton ATPase subunit D	918219	999740	724171	1320970	1469190	1045560	1421720	1264760
P57759	ERP29_MOUSE	Erp29	Endoplasmic reticulum resident protein 29	7461550	4.49915e+06	1.70257e+06	4.58286e+06	3172416	4.37399e+06	4052635	5621210
P57780	ACTN4_MOUSE	Actn4	Alpha-actinin-4	18014750	8764730	5685370	5721660	5478935	6546230	7341700	8012990
P58019	CD59B_MOUSE	Cd59b	CD59B glycoprotein	5430250			8312430	7731110	3084070	3778340	2963145
P58021	TM9S2_MOUSE	Tm9sf2	Transmembrane 9 superfamily member 2	13351865	9059865	8749660	6910990	5311725	7085190	6227525	9541295
P58044	IDI1_MOUSE	Idi1	Isopentenyl-diphosphate Delta-isomerase 1	3.95858e+06	4.61964e+06	5.09698e+06	4743975	4074518	5137180	4711650	4533625
P58252	EF2_MOUSE	Eef2	Elongation factor 2	44618150	42352100	28408450	34697450	34014050	37338100	35184800	26025000
P58281-2	OPA1_MOUSE	Opa1	Isoform 2 of Dynamin-like 120 kDa protein, mitochondrial	5077805	3762780	3611990	3478680	3358760	3252360	3864585	4058490
P58389	PTPA_MOUSE	Ptpa	Serine/threonine-protein phosphatase 2A activator	24265150	30732450	33998900	34996700	35189900	35834450	36973350	38351100
P58742	AAAS_MOUSE	Aaas	Aladin	3899310	3297835	3398100	2934130	3622855	2619080	6112585	4148845
P58771	TPM1_MOUSE	Tpm1	Tropomyosin alpha-1 chain	1643330
P58774-2	TPM2_MOUSE	Tpm2	Isoform 2 of Tropomyosin beta chain	22779535	17180300						3362810
P58871	TB182_MOUSE	Tnks1bp1	182 kDa tankyrase-1-binding protein	1287150	848603
P59096	STAR6_MOUSE	Stard6	StAR-related lipid transfer protein 6	2083805	2407311	2672129	3876277	4.7418e+06	3887296	7661850	3822815
P59235	NUP43_MOUSE	Nup43	Nucleoporin Nup43	864696	712410	950433	707213	599115	449854	506564	471007
P59279	RAB2B_MOUSE	Rab2b	Ras-related protein Rab-2B	699886	1470340	1965540	937046	1850200	1848800	1.09919e+06	1.39788e+06
P59325	IF5_MOUSE	Eif5	Eukaryotic translation initiation factor 5	481558	461916	519077	358270	385277	363806	326841	200391
P59708	SF3B6_MOUSE	Sf3b6	Splicing factor 3B subunit 6	264629	222619					147151	161951
P59999	ARPC4_MOUSE	Arpc4	Actin-related protein 2/3 complex subunit 4	6065440	5166210	3780880	3430730	2122765	3323590	3645050	4019680
P60122	RUVB1_MOUSE	Ruvbl1	RuvB-like 1	3497810	4040810	1322263	2153050	1919320	2443065	1987743	1785970
P60154	RNAS9_MOUSE	Rnase9	Inactive ribonuclease-like protein 9	2166190	1299540	2542620	2099560	2969420		3334630	2879890
P60229	EIF3E_MOUSE	Eif3e	Eukaryotic translation initiation factor 3 subunit E	1.97748e+06	2349660	2832110	2054845	1934810	1925380	3113365	2297220
P60335	PCBP1_MOUSE	Pcbp1	Poly(rC)-binding protein 1	3289175	2833670	1799423	1.22988e+06	1706967	2275455	1897865	1.80405e+06
P60670-2	NPL4_MOUSE	Nploc4	Isoform 2 of Nuclear protein localization protein 4 homolog	829372	741518	253875	1.07671e+06	921137	966726	766907	1.24335e+06
P60766	CDC42_MOUSE	Cdc42	Cell division control protein 42 homolog	768332	1074260	790398	800117	400931
P60843	IF4A1_MOUSE	Eif4a1	Eukaryotic initiation factor 4A-I	9799700	10718985	9641250	9235110	9679975	10159305	10134805	10886370
P60867	RS20_MOUSE	Rps20	40S ribosomal protein S20	1581210	1577050	2011670	3119400	3466250	2331410	2.28513e+06	2654685
P60904	DNJC5_MOUSE	Dnajc5	DnaJ homolog subfamily C member 5	1.03385e+06	681433	598917	734615	1052930	659780	691402	996345
P61021	RAB5B_MOUSE	Rab5b	Ras-related protein Rab-5B	1095530	1083190	1797120	996799	844224	874204	747884	742715
P61022	CHP1_MOUSE	Chp1	Calcineurin B homologous protein 1	1509090	1161110	702804	611029	448103	757508	663189	997172
P61027	RAB10_MOUSE	Rab10	Ras-related protein Rab-10	1168450	1178070	1629440	768629	1673737	970684	819462	1022990
P61028	RAB8B_MOUSE	Rab8b	Ras-related protein Rab-8B	1931730	1263592	992498	1897180	1.01011e+06	1717580	1714200	1566520
P61079	UB2D3_MOUSE	Ube2d3	Ubiquitin-conjugating enzyme E2 D3	3660035	4619570	5786355	6353625	5626740	5198860	5799185	6148815
P61082	UBC12_MOUSE	Ube2m	NEDD8-conjugating enzyme Ubc12	7282080	7334060	8223940	9451030	4.45156e+06	4541578	7659520	4297670
P61087	UBE2K_MOUSE	Ube2k	Ubiquitin-conjugating enzyme E2 K	2316360	2789320	3535320	3139870	1.65248e+06	3309790	1615179	1675260
P61089	UBE2N_MOUSE	Ube2n	Ubiquitin-conjugating enzyme E2 N	4120700	4599820	3186490	4045450	3128910	2721190	3248120	2994290
P61161	ARP2_MOUSE	Actr2	Actin-related protein 2	5069520	4941745	3123965	1879345	4444495	4229255	2709940	3837060
P61164	ACTZ_MOUSE	Actr1a	Alpha-centractin	1440990	890218	1004740		1297350	1041480	1019090	1030780
P61166	TM258_MOUSE	Tmem258	Transmembrane protein 258	2247950	1516675	1280652	1313140	1241945	1670700	1583140	2475825
P61202-2	CSN2_MOUSE	Cops2	Isoform 2 of COP9 signalosome complex subunit 2	2.02807e+06	2344130	1964185	2308820	2534370	2410670	2457305	2596540
P61205	ARF3_MOUSE	Arf3	ADP-ribosylation factor 3	7953920	7466440	5992045	6799595	7173655	8316265	8441340	10561215
P61211	ARL1_MOUSE	Arl1	ADP-ribosylation factor-like protein 1	1559890	1.19185e+06	2192950	1873330	1066881	1.36219e+06	1552140	1841505
P61222	ABCE1_MOUSE	Abce1	ATP-binding cassette sub-family E member 1	2162320	1606755	1553210	2066810	1442545	1754525	2413035	3184675
P61255	RL26_MOUSE	Rpl26	60S ribosomal protein L26			1669790	2059300	2819570	1300320	2326480	2346170
P61290	PSME3_MOUSE	Psme3	Proteasome activator complex subunit 3	1377440	1167950	1527000	1060080	994306	1383080	1135790	952559
P61327	MGN_MOUSE	Magoh	Protein mago nashi homolog	90473	174939	108264	109904
P61358	RL27_MOUSE	Rpl27	60S ribosomal protein L27		2668680	5428230	8947880	6258730	5488390	7446170	3529125
P61620	S61A1_MOUSE	Sec61a1	Protein transport protein Sec61 subunit alpha isoform 1	7580330	7922740	8636950	6499640	2822560	4824985	3787795	6180520
P61750	ARF4_MOUSE	Arf4	ADP-ribosylation factor 4	1.33492e+06	642928	682282	680066	719630	1244095	870912	1.15825e+06
P61804	DAD1_MOUSE	Dad1	Dolichyl-diphosphooligosaccharide--protein glycosyltransferase subunit DAD1	11738600	8431025	8302425	7982675	6630070	8112730	7869445	12457310
P61922	GABT_MOUSE	Abat	4-aminobutyrate aminotransferase, mitochondrial	889776	667626	475185	573965	519240	457774	454827	993984
P61924	COPZ1_MOUSE	Copz1	Coatomer subunit zeta-1	2066920	1639460	1178170	936554	1059030	1285330	963735	960236
P61957	SUMO2_MOUSE	Sumo2	Small ubiquitin-related modifier 2		1696090	1922770
P61961	UFM1_MOUSE	Ufm1	Ubiquitin-fold modifier 1	879696	682182	640859
P61963	DCAF7_MOUSE	Dcaf7	DDB1- and CUL4-associated factor 7	2954560	3425210	2816820	3016160	3315880	3842070	3077000	1970310
P61967	AP1S1_MOUSE	Ap1s1	AP-1 complex subunit sigma-1A	1499820	1047176	1.33186e+06	1.44187e+06	1448195	1354944	1.12741e+06	1727765
P61971	NTF2_MOUSE	Nutf2	Nuclear transport factor 2	15046600	16575900	22162500	28940100	23204500	18835700	11166705	8431890
P61979-3	HNRPK_MOUSE	Hnrnpk	Isoform 3 of Heterogeneous nuclear ribonucleoprotein K	7134615	3305545	2.59114e+06	2488601	1.77737e+06	2843355	6557325	3087865
P61982	1433G_MOUSE	Ywhag	14-3-3 protein gamma	11960400	5340835	5166410	8483300	6182810	6364460	6015110	5027255
P62071	RRAS2_MOUSE	Rras2	Ras-related protein R-Ras2	199664	209676	214696	132752		153494	85334	151281
P62075	TIM13_MOUSE	Timm13	Mitochondrial import inner membrane translocase subunit Tim13	2663070	3193380	4769680	4481130	4263750	2969440	3682090	3144530
P62082	RS7_MOUSE	Rps7	40S ribosomal protein S7	367597	384267	271806	600697	555033	427527	419151	350393
P62141	PP1B_MOUSE	Ppp1cb	Serine/threonine-protein phosphatase PP1-beta catalytic subunit	8147315	7217610	7932330	10201860	8017210	10845570	10617550	10031630
P62192	PRS4_MOUSE	Psmc1	26S proteasome regulatory subunit 4	14431015	16054410	19142350	21513400	23361635	21527595	29047950	24053700
P62196	PRS8_MOUSE	Psmc5	26S proteasome regulatory subunit 8	8627220	10804955	12282780	13577495	13769135	14182590	15543765	13636630
P62242	RS8_MOUSE	Rps8	40S ribosomal protein S8	1031726	2391270	3225220	2.43369e+06	2.6139e+06	2677800	3976480	2949320
P62245	RS15A_MOUSE	Rps15a	40S ribosomal protein S15a	9074945	9257300	10343750	11477275	8918645	8113435	9836005	12026510
P62259	1433E_MOUSE	Ywhae	14-3-3 protein epsilon	7291030	6395420	4983059	4857815	5909710	6467240	7155230	5821640
P62264	RS14_MOUSE	Rps14	40S ribosomal protein S14	1507960	1914600	1347130	2145320	3426460	2128050	3613720	2221330
P62267	RS23_MOUSE	Rps23	40S ribosomal protein S23			766348	1355260		701278	1497020	1244770
P62270	RS18_MOUSE	Rps18	40S ribosomal protein S18	1673540	2077370	2611070	2509790	4118130	1.7319e+06	2414794	2676570
P62281	RS11_MOUSE	Rps11	40S ribosomal protein S11			3262060
P62301	RS13_MOUSE	Rps13	40S ribosomal protein S13	897149	1931160	3746950	3735040	4471510	2641700	4110440	2659871
P62305	RUXE_MOUSE	Snrpe	Small nuclear ribonucleoprotein E	912355	1131020	1241060	1018420	776181		1417170	1200910
P62307	RUXF_MOUSE	Snrpf	Small nuclear ribonucleoprotein F			319479
P62311	LSM3_MOUSE	Lsm3	U6 snRNA-associated Sm-like protein LSm3	968211	886095	628931	1087430	672790	810322	997918	597315
P62313	LSM6_MOUSE	Lsm6	U6 snRNA-associated Sm-like protein LSm6				1414030	1097140	908306	705386	750602
P62315	SMD1_MOUSE	Snrpd1	Small nuclear ribonucleoprotein Sm D1	709169	725717
P62320	SMD3_MOUSE	Snrpd3	Small nuclear ribonucleoprotein Sm D3	229706	326881	358241	335650	397497	559023	1141290	2174560
P62331	ARF6_MOUSE	Arf6	ADP-ribosylation factor 6	2962075	3185850	3160040	3858935	3327900	3840240	3384585	4393215
P62334	PRS10_MOUSE	Psmc6	26S proteasome regulatory subunit 10B	11241850	15318215	14899435	12972280	21443095	17804180	18150410	16958925
P62342	SELT_MOUSE	Selenot	Thioredoxin reductase-like selenoprotein T		972609	728917		994028	761627	744111	825586
P62700	YPEL5_MOUSE	Ypel5	Protein yippee-like 5	666488	759897	1284870	1232930	1146710	663021	1034460	880049
P62702	RS4X_MOUSE	Rps4x	40S ribosomal protein S4, X isoform	2.01464e+06	2182830	2.37078e+06	2888970	2773275	2534120	2590200	3464055
P62715	PP2AB_MOUSE	Ppp2cb	Serine/threonine-protein phosphatase 2A catalytic subunit beta isoform	18405425	18149665	19880405	18813440	19381590	23918965	23391790	22712750
P62717	RL18A_MOUSE	Rpl18a	60S ribosomal protein L18a	2.6353e+06	3511690	3121515	3814500	3185010	3253330	3268650	4326015
P62737	ACTA_MOUSE	Acta2	Actin, aortic smooth muscle	110554850	38004150	5749960	2620445	3832540	3789065	2430635	15126200
P62743	AP2S1_MOUSE	Ap2s1	AP-2 complex subunit sigma	5301445	7607150	8028990	7944040	7656930	6282030	8188070	11514205
P62748	HPCL1_MOUSE	Hpcal1	Hippocalcin-like protein 1	930547	789248	408338	545301	516043	646257	589146	717606
P62751	RL23A_MOUSE	Rpl23a	60S ribosomal protein L23a	1277510	1099300	1181990	1717430	1392240	1404120	1687940	1892350
P62754	RS6_MOUSE	Rps6	40S ribosomal protein S6		931085	1409690	1100570	1952605	1573335	2551085	3451425
P62774	MTPN_MOUSE	Mtpn	Myotrophin	2883680	2920490	1722960	2269500	2743840	1105410
P62806	H4_MOUSE	H4c1	Histone H4	90087650	85645700	89434300	52621250	35294700	59952250	50419950	64583750
P62814	VATB2_MOUSE	Atp6v1b2	V-type proton ATPase subunit B, brain isoform	10278395	9528085	8406405	10512585	9799510	7467730	25067450	11361580
P62821	RAB1A_MOUSE	Rab1A	Ras-related protein Rab-1A	1236060	992293	906190	1.11506e+06	593600	539264	1206345	1070517
P62827	RAN_MOUSE	Ran	GTP-binding nuclear protein Ran	6378050	6095660	4752180	7434925	7352980	7025155	8118375	7110115
P62830	RL23_MOUSE	Rpl23	60S ribosomal protein L23	490299	732309	861225	916493	1222490	510918	1040730	871448
P62835	RAP1A_MOUSE	Rap1a	Ras-related protein Rap-1A	1611940			481908		744010
P62843	RS15_MOUSE	Rps15	40S ribosomal protein S15
P62849-2	RS24_MOUSE	Rps24	Isoform 2 of 40S ribosomal protein S24				1745330	1653610	1043100	1171170	1364260
P62852	RS25_MOUSE	Rps25	40S ribosomal protein S25	2336810	2699260	3085320	3651080	3846150	2567560	3540930	3938600
P62855	RS26_MOUSE	Rps26	40S ribosomal protein S26	397151	732403	1249340	353867	504073	466106	708723	299384
P62858	RS28_MOUSE	Rps28	40S ribosomal protein S28	1241590		1521870	2.05598e+06	1.86783e+06	1714570	4083650	3203610
P62869	ELOB_MOUSE	Elob	Elongin-B	7484960	11168300	11597100	13717500	11304000	8906650	11830900	10564900
P62874	GBB1_MOUSE	Gnb1	Guanine nucleotide-binding protein G(I)/G(S)/G(T) subunit beta-1	5086020	2648091	1.9932e+06	1.74103e+06	1.69641e+06	2717500	2358410	3564555
P62878	RBX1_MOUSE	Rbx1	E3 ubiquitin-protein ligase RBX1	505934	1405450	1399280	2083600	1949740	1428940	1712180	1752910
P62880	GBB2_MOUSE	Gnb2	Guanine nucleotide-binding protein G(I)/G(S)/G(T) subunit beta-2	96853							103477
P62889	RL30_MOUSE	Rpl30	60S ribosomal protein L30				346449	5017330		831615	881989
P62897	CYC_MOUSE	Cycs	Cytochrome c, somatic	96210550	72330650	103477400	136612000	143111650	112441100	108930550	78414050
P62908	RS3_MOUSE	Rps3	40S ribosomal protein S3	5943325	5880715	6053665	6305455	5862940	5082530	6649455	7436225
P62911	RL32_MOUSE	Rpl32	60S ribosomal protein L32							674295	1345830
P62918	RL8_MOUSE	Rpl8	60S ribosomal protein L8	513842		571174	2168600	2171490	1483280	2067250	2267100
P62960	YBOX1_MOUSE	Ybx1	Y-box-binding protein 1					195930		324209	284923
P62962	PROF1_MOUSE	Pfn1	Profilin-1	3257689	3630879	2.04408e+06	2846096	2038071	3717640	3151395	2225380
P62965	RABP1_MOUSE	Crabp1	Cellular retinoic acid-binding protein 1		1114420	1028710	1241320	1154700	1008060	979882	1034080
P62996	TRA2B_MOUSE	Tra2b	Transformer-2 protein homolog beta	2069920	875943	1044310	1034720	1629010	2229730	2036030	1886590
P63001	RAC1_MOUSE	Rac1	Ras-related C3 botulinum toxin substrate 1	3395630	2863380	1203390	1496790	1841090	1592200	1835590	1770360
P63005	LIS1_MOUSE	Pafah1b1	Platelet-activating factor acetylhydrolase IB subunit beta	3198640	1561382	1905410	783214	975363	1167769	1126763	1.00746e+06
P63017	HSP7C_MOUSE	Hspa8	Heat shock cognate 71 kDa protein	11929970	10312415	6556595	7891380	8029460	10898040	12313130	12776700
P63024	VAMP3_MOUSE	Vamp3	Vesicle-associated membrane protein 3	6681820	9553490	13771815	11567050	11542140	9698600	11363345	11490800
P63028	TCTP_MOUSE	Tpt1	Translationally-controlled tumor protein	6132860	7026890	5336100	6399090	5826720	6298160	3501137	2850903
P63037	DNJA1_MOUSE	Dnaja1	DnaJ homolog subfamily A member 1	1460450	1659860	771903	1134890	887596	1263480	1478590	1174910
P63038	CH60_MOUSE	Hspd1	60 kDa heat shock protein, mitochondrial	131291600	100242850	104531150	115104200	102229200	77154700	261611500	170739500
P63044	VAMP2_MOUSE	Vamp2	Vesicle-associated membrane protein 2						556613	861806	897193
P63073	IF4E_MOUSE	Eif4e	Eukaryotic translation initiation factor 4E	1291150			1100940	1320720	1528040	1234500	1079100
P63082	VATL_MOUSE	Atp6v0c	V-type proton ATPase 16 kDa proteolipid subunit c	641289	382602	485083	346616	346972	425190	344510	520011
P63087-2	PP1G_MOUSE	Ppp1cc	Isoform 2 of Serine/threonine-protein phosphatase PP1-gamma catalytic subunit	83908600	76178750	93319250	99022600	88399850	105958300	115477800	128870000
P63094	GNAS2_MOUSE	Gnas	Guanine nucleotide-binding protein G(s) subunit alpha isoforms short	2406685	1535620	1.06319e+06	708289	908092	1331686	1148728	1465465
P63101	1433Z_MOUSE	Ywhaz	14-3-3 protein zeta/delta	175727150	144545150	142612000	268175500	241540200	305236500	265353500	262960000
P63154	CRNL1_MOUSE	Crnkl1	Crooked neck-like protein 1	11540940	24171200	23176250	20644200	27055150	23101550	32248250	23706800
P63158	HMGB1_MOUSE	Hmgb1	High mobility group protein B1	1568840	1268090	1054160	529147		3553580	2843790	2294670
P63166	SUMO1_MOUSE	Sumo1	Small ubiquitin-related modifier 1	257118	424013						362390
P63168	DYL1_MOUSE	Dynll1	Dynein light chain 1, cytoplasmic	5892445	7682435	8575300	10216155	10342940	10523370	14022385	14031600
P63242	IF5A1_MOUSE	Eif5a	Eukaryotic translation initiation factor 5A-1	1.92733e+06	1858405	1.65001e+06	2934840	1.31851e+06	2299610	1.15592e+06	1548664
P63260	ACTG_MOUSE	Actg1	Actin, cytoplasmic 2	484100000	278068000	163469850	91371700	190896400	211290500	171074500	253564500
P63276	RS17_MOUSE	Rps17	40S ribosomal protein S17			1099180
P63280	UBC9_MOUSE	Ube2i	SUMO-conjugating enzyme UBC9	1495370	1443410	915024	1231740		1808330	1358360	1318640
P63321	RALA_MOUSE	Rala	Ras-related protein Ral-A	2837210	2.38838e+06	2634630	2728220	3176905	2948225	2801385	3355505
P63323	RS12_MOUSE	Rps12	40S ribosomal protein S12	1410710	1905600	1873520	2264760	1776420	1681970	2209050	1455320
P63325	RS10_MOUSE	Rps10	40S ribosomal protein S10	789242	872385	3667910	1888400	6968575	1332830	2078180	1.27758e+06
P67778	PHB1_MOUSE	Phb1	Prohibitin 1	39497585	38102000	43198350	36987450	36806050	42077000	46094100	46596350
P67871	CSK2B_MOUSE	Csnk2b	Casein kinase II subunit beta	17310950	1.99765e+07	22512370	22342335	20516055	24968515	19296040	19689830
P67984	RL22_MOUSE	Rpl22	60S ribosomal protein L22	3655190	4819920	4317510	6878340	6320260	4643730	4154085	4282180
P68033	ACTC_MOUSE	Actc1	Actin, alpha cardiac muscle 1	476758500	168006950	26545950	14776400	21741000	25772800	20672850	66683500
P68037	UB2L3_MOUSE	Ube2l3	Ubiquitin-conjugating enzyme E2 L3	1550440	1642700	1901780	1881030	1388070	1660400	1352170	1760480
P68040	RACK1_MOUSE	Rack1	Receptor of activated protein C kinase 1	8518490	7644305	6121535	7391245	6920380	8889050	8056710	8478615
P68181	KAPCB_MOUSE	Prkacb	cAMP-dependent protein kinase catalytic subunit beta	207501					110314
P68254-2	1433T_MOUSE	Ywhaq	Isoform 2 of 14-3-3 protein theta	5369285	1757550	1313045	4520320	4385465	5702225	4542610	3522175
P68368	TBA4A_MOUSE	Tuba4a	Tubulin alpha-4A chain	2334508	2725875	3414690	2196970	2106085	3179215	3251440	3725760
P68369	TBA1A_MOUSE	Tuba1a	Tubulin alpha-1A chain	53697950	37365100	37520100	34008900	33813600	42234500	41731450	44807550
P68372	TBB4B_MOUSE	Tubb4b	Tubulin beta-4B chain	2242988000	2420640000	2379973500	2383565000	2274295000	2488835000	2614045000	2766020000
P68373	TBA1C_MOUSE	Tuba1c	Tubulin alpha-1C chain	16138500	251072700	187153000	167450335
P68510	1433F_MOUSE	Ywhah	14-3-3 protein eta	2490495	1627662	1225670	1292697	970288	1666792	2072740	1231045
P69566	RANB9_MOUSE	Ranbp9	Ran-binding protein 9	2362000	1718970	2418130	2174620	1782430	1600540	2172030	1.30639e+06
P70122	SBDS_MOUSE	Sbds	Ribosome maturation protein SBDS		1820550	2909100	2892760	3769010	2881520	4605200	3973720
P70158	ASM3A_MOUSE	Smpdl3a	Acid sphingomyelinase-like phosphodiesterase 3a	1770320	1942280	1579620	1774930	977788	903336	798033	903662
P70168	IMB1_MOUSE	Kpnb1	Importin subunit beta-1	7225215	6060810	3415835	4061460	3340980	4160900	4376425	3443620
P70182-3	PI51A_MOUSE	Pip5k1a	Isoform 3 of Phosphatidylinositol 4-phosphate 5-kinase type-1 alpha	384108	380764	634189	631083	351334	278410	802971	997658
P70190	CAZA3_MOUSE	Capza3	F-actin-capping protein subunit alpha-3	106485900	109772150	142824800	125943550	151404600	154673100	141756000	188687500
P70195	PSB7_MOUSE	Psmb7	Proteasome subunit beta type-7	18563580	17767600	13071755	19688050	19311050	20812100	21871450	21382000
P70202	LXN_MOUSE	Lxn	Latexin	1247520	1423720	1092590	1728060	1668420	1780550	1738900	1510080
P70227	ITPR3_MOUSE	Itpr3	Inositol 1,4,5-trisphosphate receptor type 3	3558870	2288292	3074260	2689800	1708470	3107650	1477950	2758520
P70245	EBP_MOUSE	Ebp	3-beta-hydroxysteroid-Delta(8),Delta(7)-isomerase	6516980	3081580	2406005	2728800	1342410	2015010	2213020	2.51717e+06
P70277	SIA7B_MOUSE	St6galnac2	Alpha-N-acetylgalactosaminide alpha-2,6-sialyltransferase 2	786678	509117	611045	423929	435762	445113	478095	689856
P70295	AUP1_MOUSE	Aup1	Lipid droplet-regulating VLDL assembly factor AUP1	850993	566973	547464	590473	783298	839557	547378	797578
P70296	PEBP1_MOUSE	Pebp1	Phosphatidylethanolamine-binding protein 1	931149150	1245439850	1063734150	1247513500	1188340000	1227477500	1215294000	1017327500
P70302	STIM1_MOUSE	Stim1	Stromal interaction molecule 1	6840255	3447215	2921450	2373295	1701720	2314520	2467475	3841050
P70303-2	PYRG2_MOUSE	Ctps2	Isoform 2 of CTP synthase 2						1513550		918917
P70349	HINT1_MOUSE	Hint1	Adenosine 5'-monophosphoramidase HINT1	14987520	14197280	27452790	31998355	24498600	16128835	22423205	17329230
P70362	UFD1_MOUSE	Ufd1	Ubiquitin recognition factor in ER-associated degradation protein 1	2.36465e+06	5070090	4237050	5407980	5066700	5405910	5414110	3591235
P70372	ELAV1_MOUSE	Elavl1	ELAV-like protein 1	2571990	2053250	1054230	1193360	1262740	2137860	1402400	1376850
P70398	USP9X_MOUSE	Usp9x	Probable ubiquitin carboxyl-terminal hydrolase FAF-X	4.46221e+06	4.11514e+06	4914700	4486580	5858310	5733160	2.71614e+06	3673380
P70404	IDHG1_MOUSE	Idh3g	Isocitrate dehydrogenase [NAD] subunit gamma 1, mitochondrial	1416990	1465292		1.32497e+06	1.52646e+06	1.08052e+06	2.24295e+06	2323670
P70412	CUZD1_MOUSE	Cuzd1	CUB and zona pellucida-like domain-containing protein 1	65640800	49496700	65580500	77049300	62788400	80655700	62138750	82111500
P70419	GALT3_MOUSE	Galnt3	Polypeptide N-acetylgalactosaminyltransferase 3	5608660	3066110	2362110	2322975	1521370	2710815	2623600	4684020
P70441	NHRF1_MOUSE	Nherf1	Na(+)/H(+) exchange regulatory cofactor NHE-RF1	9550470	6325630	7100900	6129190	4.83333e+06	3811343	7611210	5519930
P70444	BID_MOUSE	Bid	BH3-interacting domain death agonist		511192		521274
P70451-2	FER_MOUSE	Fer	Isoform 2 of Tyrosine-protein kinase Fer	1466220	1545995	1555667	1915945	1893180	1706425	2252815	2261005
P70452	STX4_MOUSE	Stx4	Syntaxin-4	947459	292305				310702	349675
P70458	IPSP_MOUSE	Serpina5	Plasma serine protease inhibitor	1013020	1193230	1308040	685911	1507660	1324610	1193150	735885
P70460	VASP_MOUSE	Vasp	Vasodilator-stimulated phosphoprotein	214311	215268	281367	215972	254280	173067	201006	271761
P70670	NACAM_MOUSE	Naca	Nascent polypeptide-associated complex subunit alpha, muscle-specific form	4206680	3659380	2240440	3050280	3472470	3978180	3533910	3370040
P70696	H2B1A_MOUSE	H2bc1	Histone H2B type 1-A					1815420
P70698	PYRG1_MOUSE	Ctps1	CTP synthase 1	2574895	3206730	3341635	3946160	4458285	4104715	5050140	6688430
P70699	LYAG_MOUSE	Gaa	Lysosomal alpha-glucosidase	812018
P70704-2	AT8A1_MOUSE	Atp8a1	Isoform 2 of Phospholipid-transporting ATPase IA	1723060	1350070	806157	554244	596464	646484
P80313	TCPH_MOUSE	Cct7	T-complex protein 1 subunit eta	66635900	72274250	69071450	96020000	79460300	63838600	191191000	106129200
P80314	TCPB_MOUSE	Cct2	T-complex protein 1 subunit beta	87914550	97597050	102466250	109634200	91985300	65920450	275760000	102692550
P80315	TCPD_MOUSE	Cct4	T-complex protein 1 subunit delta	104187950	101892000	106702850	122265450	97065600	83065750	303224000	147469000
P80316	TCPE_MOUSE	Cct5	T-complex protein 1 subunit epsilon	74616600	82742700	75963500	88844300	77272450	59750800	191945500	117725650
P80317	TCPZ_MOUSE	Cct6a	T-complex protein 1 subunit zeta	39345700	41013750	43247900	60398750	47482850	34962550	137675350	65651750
P80318	TCPG_MOUSE	Cct3	T-complex protein 1 subunit gamma	85078750	99561550	103202450	126346000	112216500	86763600	228000000	179611500
P81117	NUCB2_MOUSE	Nucb2	Nucleobindin-2	12061930	7471305	5353620	4381137	3.60514e+06	4641085	5654740	7708740
P83741-2	WNK1_MOUSE	Wnk1	Isoform 2 of Serine/threonine-protein kinase WNK1	1295460	812137	831976	1356130	1068599	728378	920070	774544
P83887	TBG1_MOUSE	Tubg1	Tubulin gamma-1 chain	848886	743247	1002100	900936	740936	815870	805553	702385
P83940	ELOC_MOUSE	Eloc	Elongin-C	1.98293e+06	2.83798e+06	3518285	4008290	3382700	2784220	3617275	3380745
P84089	ERH_MOUSE	Erh	Enhancer of rudimentary homolog	992683	747973	669369	619807	286472	487587	536839	426851
P84091	AP2M1_MOUSE	Ap2m1	AP-2 complex subunit mu	2708435	2330780	2069035	2264605	2659315	2643550	2763505	3237480
P84096	RHOG_MOUSE	Rhog	Rho-related GTP-binding protein RhoG	439814	577607	87127	245365	139352	363444		353646
P84099	RL19_MOUSE	Rpl19	60S ribosomal protein L19	1706250	1562510		1678170	1971010	1.01278e+06	916525	1682540
P84104-2	SRSF3_MOUSE	Srsf3	Isoform Short of Serine/arginine-rich splicing factor 3	6225250	5093270	3624590	3836260	3559570	5481330	4728240	4975370
P85094	ISC2A_MOUSE	Isoc2a	Isochorismatase domain-containing protein 2A	21166385	33146950	21500550	29768750	33200500	43592050	26690450	31664950
P97290	IC1_MOUSE	Serping1	Plasma protease C1 inhibitor	467626	623827	253739	536978	383292	483350	580947	716565
P97300-1	NPTN_MOUSE	Nptn	Isoform 1 of Neuroplastin	4803410	2724395	2248590	1536414	2243555	2211415	1860460	2535505
P97315	CSRP1_MOUSE	Csrp1	Cysteine and glycine-rich protein 1	7886240	1411610
P97324	G6PD2_MOUSE	G6pd2	Glucose-6-phosphate 1-dehydrogenase 2	19398050	21610900	21038450	25971200	25714450	15192820	66886600	30890000
P97346-2	NXN_MOUSE	Nxn	Isoform 2 of Nucleoredoxin	520894		408106	281339			374612
P97351	RS3A_MOUSE	Rps3a	40S ribosomal protein S3a	2068215		2169290	2382980	4216760	3754775	7089140	4981120
P97364	SPS2_MOUSE	Sephs2	Selenide, water dikinase 2	4841340	5894860	3346370	3.21037e+06	5704950	5984720	6300730	4937320
P97370	AT1B3_MOUSE	Atp1b3	Sodium/potassium-transporting ATPase subunit beta-3	75536350	67545100	97832700	81075950	97011050	101985600	99633100	104831300
P97371	PSME1_MOUSE	Psme1	Proteasome activator complex subunit 1	1720250	1494430	1417240	823902	1213040	1501300	1616330	861776
P97372	PSME2_MOUSE	Psme2	Proteasome activator complex subunit 2	1357550	950030	387728	1294550	767224	1650700	1110056	838250
P97379	G3BP2_MOUSE	G3bp2	Ras GTPase-activating protein-binding protein 2	978278	235361
P97384	ANX11_MOUSE	Anxa11	Annexin A11	1.22325e+06	835552		586247	399362	730391	900912	1078839
P97390	VPS45_MOUSE	Vps45	Vacuolar protein sorting-associated protein 45	678602	624068	358968	340102	398626	293149	508078	717333
P97401	SFRP3_MOUSE	Frzb	Secreted frizzled-related protein 3				1695550		1196800	2405430	2245370
P97429	ANXA4_MOUSE	Anxa4	Annexin A4	2559450	1990310	1305870	1485160	1387890	1.1431e+06	1396680	1926775
P97441	ZNT3_MOUSE	Slc30a3	Probable proton-coupled zinc antiporter SLC30A3	1.47983e+06	1214534	1541541	1.53997e+06	1.49572e+06	1640430	1763345	1985910
P97449	AMPN_MOUSE	Anpep	Aminopeptidase N	4569390	3498190	2822000	2014420	1507880	1928350	1510000	1998320
P97450	ATP5J_MOUSE	Atp5pf	ATP synthase-coupling factor 6, mitochondrial	1043720	1662510	3389620	2143155	2.4071e+06	1.62015e+06	2149740	1937285
P97470	PP4C_MOUSE	Ppp4c	Serine/threonine-protein phosphatase 4 catalytic subunit	7602000	8423075	10036035	14398990	11442675	13000275	13909440	13554850
P97473	TRBP2_MOUSE	Tarbp2	RISC-loading complex subunit TARBP2	1758320	2494330	1372690		3667360	3416260	2936910	2536510
P97478	COQ7_MOUSE	Coq7	5-demethoxyubiquinone hydroxylase, mitochondrial	2089000	2075890	2322560	2480980	2138960	2895960	1875070	2516200
P97493	THIOM_MOUSE	Txn2	Thioredoxin, mitochondrial	659346	1524510	1.38123e+06	1.27203e+06	1653100	809696	876092	643404
P97501	FMO3_MOUSE	Fmo3	Flavin-containing monooxygenase 3	2601175	1730210	1.22112e+06	2005660	1176020	1.0633e+06	1684027	2262235
P97742	CPT1A_MOUSE	Cpt1a	Carnitine O-palmitoyltransferase 1, liver isoform	4476575	2691525	2413565	1848230	1079406	2343915	1764999	2953557
P97783	AF1Q_MOUSE	Mllt11	Protein AF1q	473497	629006	790123	1127330	1290570	811616	886737	392477
P97805	FAM3D_MOUSE	Fam3d	Protein FAM3D	3316000	4348570	3710450	3997400	2586510	3381510	3516130	3287700
P97807-2	FUMH_MOUSE	Fh	Isoform Cytoplasmic of Fumarate hydratase, mitochondrial	33717030	37730365	35129030	35785650	29318885	37705400	37615250	39191050
P97819	PLPL9_MOUSE	Pla2g6	85/88 kDa calcium-independent phospholipase A2	9545040	10860485	14993615	14708045	12841235	12524205	10950485	10132100
P97821	CATC_MOUSE	Ctsc	Dipeptidyl peptidase 1	2772455	4627110		2828360	1301470	2881650	2261240	1695906
P97823-2	LYPA1_MOUSE	Lypla1	Isoform 2 of Acyl-protein thioesterase 1	5162245	1187150	5694090	5728360	5662005	6712345	6560870	7061440
P97855	G3BP1_MOUSE	G3bp1	Ras GTPase-activating protein-binding protein 1	732136	420571	179618	256387				254485
P97858	S35B1_MOUSE	Slc35b1	Solute carrier family 35 member B1	800508	320352	360418	372139			376960	869884
P97872	FMO5_MOUSE	Fmo5	Flavin-containing monooxygenase 5		892330
P97927	LAMA4_MOUSE	Lama4	Laminin subunit alpha-4	1.67145e+06	454771
P97930	KTHY_MOUSE	Dtymk	Thymidylate kinase	7374845	9103130	7889335	8969990	7449140	8688745	7948355	9113085
P98078	DAB2_MOUSE	Dab2	Disabled homolog 2	702014	598434	320867	211841		205131		357858
P98191	CDS1_MOUSE	Cds1	Phosphatidate cytidylyltransferase 1	3010585	1075042	1.3193e+06	1822960	1.0402e+06	1997775	2220770	4260880
P98192	GNPAT_MOUSE	Gnpat	Dihydroxyacetone phosphate acyltransferase	7339705	8464245	10469910	10958550	8546360	10019840	9534585	20296515
P98197	AT11A_MOUSE	Atp11a	Phospholipid-transporting ATPase IH	9727380	8713850	9263810	9430780	8623760	8575500	7633680	4539254
P98200	AT8A2_MOUSE	Atp8a2	Phospholipid-transporting ATPase IB	2446945	2.58907e+06	2633642	2620882	4957600	5143290	3747730	4585800
P98203-2	ARVC_MOUSE	Arvcf	Isoform 2 of Splicing regulator ARVCF	1950662	2463965	2345812	2340050	2951640	3899220	3056460	5765600
P99024	TBB5_MOUSE	Tubb5	Tubulin beta-5 chain	12823250	10756995	7141725	6519365	7112145	9395855	9077190	9879535
P99026	PSB4_MOUSE	Psmb4	Proteasome subunit beta type-4	11107995	13608550	12951385	13374865	14157455	13398265	12856945	12483745
P99027	RLA2_MOUSE	Rplp2	60S acidic ribosomal protein P2	7563410	4.09445e+06	9075390	9505710	6675170	4856200	3.48142e+06	5232360
P99028	QCR6_MOUSE	Uqcrh	Cytochrome b-c1 complex subunit 6, mitochondrial	8438755	25121400	35992300	35319100	17269095	15458990	18769505	17208855
P99029-2	PRDX5_MOUSE	Prdx5	Isoform Cytoplasmic+peroxisomal of Peroxiredoxin-5, mitochondrial	83425090	108735430	112618175	133075950	103056750	89479800	104697550	121877950
Q00422	GABPA_MOUSE	Gabpa	GA-binding protein alpha chain	51695	52752					84144
Q00612	G6PD1_MOUSE	G6pdx	Glucose-6-phosphate 1-dehydrogenase X	18134170	19565500	12283900	13917235	17872800	9841500	43550600	20469350
Q00623	APOA1_MOUSE	Apoa1	Apolipoprotein A-I	3156030	3722090	3149810	3243910	2578760	2573085	2580300	4984630
Q00896	A1AT3_MOUSE	Serpina1c	Alpha-1-antitrypsin 1-3	1598300	1501550	617051	1123070		1149690
Q00897	A1AT4_MOUSE	Serpina1d	Alpha-1-antitrypsin 1-4	983997	927353	589358		361466	315350	745494	445683
Q00915	RET1_MOUSE	Rbp1	Retinol-binding protein 1	1340920	914843	384577	580896	928928	532358	1008020	458084
Q00PI9	HNRL2_MOUSE	Hnrnpul2	Heterogeneous nuclear ribonucleoprotein U-like protein 2	2728695	1626845	1112930	576328	472115	1177430	854604	1.00177e+06
Q01149	CO1A2_MOUSE	Col1a2	Collagen alpha-2(I) chain	12204635	6591720	3645310					2.71088e+06
Q01339	APOH_MOUSE	Apoh	Beta-2-glycoprotein 1	6763120	4510470	3572180	4494010	5808250	5737760	6379005	6665140
Q01405	SC23A_MOUSE	Sec23a	Protein transport protein Sec23A	3.16147e+06	3744950	2010145	2295460	2663950	2209520	2145160	1679520
Q01730	RSU1_MOUSE	Rsu1	Ras suppressor protein 1	3779190	1306980	922987
Q01853	TERA_MOUSE	Vcp	Transitional endoplasmic reticulum ATPase	144959800	133849100	136748850	157610850	148858300	149708700	160113950	124593400
Q02053	UBA1_MOUSE	Uba1	Ubiquitin-like modifier-activating enzyme 1	39076450	42354300	30163500	36461950	36219100	35381900	35504250	27244900
Q02248	CTNB1_MOUSE	Ctnnb1	Catenin beta-1	7121880	2.65146e+06	2854510	2226739	1433122	1762331	1645292	3138805
Q02257	PLAK_MOUSE	Jup	Junction plakoglobin	2.8781e+06	2.04978e+06	3.23596e+06	1807322	2462790	2483980	2528830	2365506
Q02357-2	ANK1_MOUSE	Ank1	Isoform Br2 of Ankyrin-1	726314	1.28079e+06	1666760	1018790	748299	656804		808128
Q02788	CO6A2_MOUSE	Col6a2	Collagen alpha-2(VI) chain	66383555	14669020	1.0996e+07	3708640	1161620	7955910	2232800	11305235
Q02819	NUCB1_MOUSE	Nucb1	Nucleobindin-1	3328950	2177780	1899750	1652930	1485590	945058	2612840	1039223
Q03172	ZEP1_MOUSE	Hivep1	Zinc finger protein 40		10934700	13756800	8497700	10728430	9605365	8189130	13647130
Q03265	ATPA_MOUSE	Atp5f1a	ATP synthase subunit alpha, mitochondrial	646552000	629591500	717132000	910317500	852448500	741070000	1226973000	1046181500
Q03401	CRIS1_MOUSE	Crisp1	Cysteine-rich secretory protein 1	44521330	42675180	19599750	38328160	23335255	32971115	27975620	34131350
Q03958	PFD6_MOUSE	Pfdn6	Prefoldin subunit 6		329522	603144	318696		633820	774792	668293
Q04207-2	TF65_MOUSE	Rela	Isoform p65 delta of Transcription factor p65	1495980	1402240					961194	1276040
Q04447	KCRB_MOUSE	Ckb	Creatine kinase B-type	6323561	971201	781267	414001	565829	588156	410411	631893
Q04750	TOP1_MOUSE	Top1	DNA topoisomerase 1	330139		386655			479875		635034
Q04857	CO6A1_MOUSE	Col6a1	Collagen alpha-1(VI) chain	52124600	12054370	8443470	1255279	723878	2.63309e+06	823822	7109465
Q05144	RAC2_MOUSE	Rac2	Ras-related C3 botulinum toxin substrate 2	7991305	10040350	6933200	5125535	4383130	9635900	6506710	7264735
Q05186	RCN1_MOUSE	Rcn1	Reticulocalbin-1	8486550	5267980	3514395	2550005	3604930	3814585	3634470	5619600
Q05512-3	MARK2_MOUSE	Mark2	Isoform 3 of Serine/threonine-protein kinase MARK2	465051		259427
Q05769	PGH2_MOUSE	Ptgs2	Prostaglandin G/H synthase 2	20427800	17498960	12675220	14254765	10347215	16578010	14244940	24332795
Q059Y8	DCST1_MOUSE	Dcst1	E3 ubiquitin-protein ligase DCST1	433464	765784	895144	471015	585668	387082	410028	336103
Q05A62-2	DNAL1_MOUSE	Dnal1	Isoform 2 of Dynein axonemal light chain 1	9602525	10071725	13930275	13639455	11637925	12867305	14405635	13992350
Q05CL8	LARP7_MOUSE	Larp7	La-related protein 7					48523
Q05D44	IF2P_MOUSE	Eif5b	Eukaryotic translation initiation factor 5B	2155060	1975430	884466	1731612	1697415	1813010	2338750	1947710
Q06138	CAB39_MOUSE	Cab39	Calcium-binding protein 39	2685332	2770450	1.92303e+06	2739215	2929325	3372075	3251580	3048655
Q06185	ATP5I_MOUSE	Atp5me	ATP synthase subunit e, mitochondrial	19151980	21239420	34885040	32926360	29394385	23380640	30151225	29632150
Q06890	CLUS_MOUSE	Clu	Clusterin	61458140	64697505	50872800	53923455	35617810	48552500	34468650	35537800
Q07076	ANXA7_MOUSE	Anxa7	Annexin A7	991886	574758	263360	428752	463160	555914	421247
Q07113	MPRI_MOUSE	Igf2r	Cation-independent mannose-6-phosphate receptor	2023270	1239900	1107270	1135190	1402810	1227210		1193680
Q07235	GDN_MOUSE	Serpine2	Glia-derived nexin	3030800	6295830	2219384	2.55133e+06	3686220	6061440	4084080	3886675
Q07417	ACADS_MOUSE	Acads	Short-chain specific acyl-CoA dehydrogenase, mitochondrial	8209480	6372560	4930280	1768980	5725660	4752880	2.4834e+06	4352905
Q07797	LG3BP_MOUSE	Lgals3bp	Galectin-3-binding protein	2032590	2585545	1321880	1757030	2057200	1620075	4184670	2527375
Q08091-2	CNN1_MOUSE	Cnn1	Isoform Beta of Calponin-1	70128240	15666245	1160380	553170				4267360
Q08761	PROS_MOUSE	Pros1	Vitamin K-dependent protein S	1416405	1561390	1.11562e+06	1963275	905700	1.34942e+06	1.13143e+06	1.49574e+06
Q08857	CD36_MOUSE	Cd36	Platelet glycoprotein 4	811348	2100460	992072	1104050	1093330	1205660	1259760	1826940
Q08943-2	SSRP1_MOUSE	Ssrp1	Isoform 2 of FACT complex subunit SSRP1	338954	423665
Q08EE8	Q08EE8_MOUSE	Acsbg3	Acyl-CoA synthetase bubblegum family member 3	15882850	17826850	16317650	19343500	21010800	21803350	22810050	26675350
Q09200	B4GN1_MOUSE	B4galnt1	Beta-1,4 N-acetylgalactosaminyltransferase 1	676856	436305			244502			747802
Q0EEE2	PTHD3_MOUSE	Ptchd3	Patched domain-containing protein 3	58210105	49832240	55122200	52912060	53143465	53771785	39022715	45645920
Q0HA38	TT21B_MOUSE	Ttc21b	Tetratricopeptide repeat protein 21B	1082620	1070210	996128	666861	416962	813086	821213
Q0P557	MIEAP_MOUSE	Spata18	Mitochondria-eating protein	286234000	257700500	323755000	330020000	300317500	263939000	373767000	454241000
Q0P5Y3	TPPP2_MOUSE	Tppp2	Tubulin polymerization-promoting protein family member 2	5596445	4.97951e+06	10680600	15839800	16273000	19113000	10068970	8838930
Q0P678	ZCH18_MOUSE	Zc3h18	Zinc finger CCCH domain-containing protein 18	141547			166631		157455	138680	157248
Q0VB26	TEX26_MOUSE	Tex26	Testis-expressed protein 26	3261560	2007207	4418390	6233640	4582981	3554336	9066460	4918795
Q0VET5	LMTD2_MOUSE	Lmntd2	Lamin tail domain-containing protein 2	10103895	9980795	13007050	12467650	15939050	11737920	14181700	11823050
Q0VF76	Q0VF76_MOUSE	Ttc39d	Tetratricopeptide repeat domain 39D	21441300	25975400	24813700	26388750	23527050	26268700	32380900	35940350
Q0VFX2	CF157_MOUSE	Cfap157	Cilia- and flagella-associated protein 157	6384700	4.73792e+06	11785300	6123410	8288350	6516300	9846035	9739680
Q0VG49-2	CO061_MOUSE		Isoform 2 of Uncharacterized protein C15orf61 homolog	384044	549598	638064	561102	347362	343977	185927	577438
Q0ZNK3	Q0ZNK3_MOUSE	Gm6760	Predicted gene 6760	383117	394551	554287	669242	757934	728917	630111	832167
Q10738	MMP7_MOUSE	Mmp7	Matrilysin	3747510	5047540	5183675	3747895	3144795	3527110	2323790	1889620
Q11011	PSA_MOUSE	Npepps	Puromycin-sensitive aminopeptidase	12895360	14138100	12491950	12599540	11285890	11685330	11293950	7550100
Q11127-2	FUT4_MOUSE	Fut4	Isoform Short of Alpha-(1,3)-fucosyltransferase 4	212883	168985						169871
Q148V7	RELCH_MOUSE	Relch	RAB11-binding protein RELCH	1.02884e+06	983590	1435710	1.59849e+06	1.39463e+06	1466777	1.55767e+06	1.09576e+06
Q149I8	Q149I8_MOUSE	Iqcm	IQ motif containing M			646276	327384	735291	312497	327754	348540
Q149S1	TEKT4_MOUSE	Tekt4	Tektin-4	145617150	166765100	145056400	174281300	150532150	163589200	248726000	191946000
Q149T7	PPM1J_MOUSE	Ppm1j	Protein phosphatase 1J	114127	267720	305260	364468			592000	254708
Q14AA6	Q14AA6_MOUSE	1700009N14Rik	GTP-binding nuclear protein Ran	1552460	1526460	2244950	2424600	3433640	2102630	2282610	2724420
Q14BE7	Q14BE7_MOUSE	Fam47c	Family with sequence similarity 47, member A			1137970	1173730	1389990	1120510	1486870	1382965
Q14BX2	PRS55_MOUSE	Prss55	Serine protease 55	3516830	3764791	4895695	4930055	4526230	5317555	4950385	5664375
Q14BX6	Q14BX6_MOUSE	Ppp1r14bl	Protein phosphatase 1 regulatory subunit 14	9579850	6519355	6.26982e+06	6353339	5120596	4817493	5832740	5430775
Q14C51	PTCD3_MOUSE	Ptcd3	Pentatricopeptide repeat domain-containing protein 3, mitochondrial	1.07351e+06	669746				414499		1521510
Q14CH7	SYAM_MOUSE	Aars2	Alanine--tRNA ligase, mitochondrial	1033390	739466	489055	614070	120022	372228	206868	322623
Q14DH7	ACSS3_MOUSE	Acss3	Acyl-CoA synthetase short-chain family member 3, mitochondrial	111221	90204		51573		46209	33866	63597
Q14DL0	UBQLN_MOUSE	Ubqlnl	Ubiquilin-like protein	2540345	1606280	3240935	3034420	3742080	2718445	2137350	3134880
Q14DL3	LRIQ3_MOUSE	Lrriq3	Leucine-rich repeat and IQ domain-containing protein 3	977006	1.10514e+06	1514675	1229618	1530335	1119538	1324160	1601515
Q2HXL6	EDEM3_MOUSE	Edem3	ER degradation-enhancing alpha-mannosidase-like protein 3	1.00597e+06	761544	632350	500690	380366	824706	587369	629528
Q2MH31-4	SMRP1_MOUSE	Smrp1	Isoform 2 of Spermatid-specific manchette-related protein 1	125518750	149164550	150710100	158995050	180134400	211440300	202508500	224202000
Q2NL51	GSK3A_MOUSE	Gsk3a	Glycogen synthase kinase-3 alpha	8574890	9182465	9800105	10845790	11575755	9357255	15183750	13008900
Q2PFD7-2	PSD3_MOUSE	Psd3	Isoform 2 of PH and SEC7 domain-containing protein 3	1643390		1102760	1883010	1860710	1339420	2142985	2473915
Q2TBE6	P4K2A_MOUSE	Pi4k2a	Phosphatidylinositol 4-kinase type 2-alpha	410682	355238		436210	281601	285027	298126	295789
Q2TPA8	HSDL2_MOUSE	Hsdl2	Hydroxysteroid dehydrogenase-like protein 2	3414415	2.13876e+06	2134094	3236620	2644925	2058115	5479140	4201680
Q2XU92	ACBG2_MOUSE	Acsbg2	Long-chain-fatty-acid--CoA ligase ACSBG2	34442350	35441350	37858550	40337000	42057350	35763350	37370750	54356100
Q2YDW2	MSTO1_MOUSE	Msto1	Protein misato homolog 1	5821865	6640245	6249950	7790750	7782300	5040810	17296180	8485205
Q30KP0	Q30KP0_MOUSE	Defb23	Beta-defensin	874596	897333	1295000	1053730	833903	706010	884611	759774
Q31125	S39A7_MOUSE	Slc39a7	Zinc transporter SLC39A7	69349
Q32M07	KAD8_MOUSE	Ak8	Adenylate kinase 8	16962235	21452600	21115750	21741200	19662450	20881450	21580700	24404700
Q32MG2	CBY2_MOUSE	Cby2	Protein chibby homolog 2	13797275	24219025	18658100	22038550	18286215	23430160	28405450	17609275
Q32MW3	ACO10_MOUSE	Acot10	Acyl-coenzyme A thioesterase 10, mitochondrial	5327695	5882760	7030720	6347430	7157790	6094995	6665560	7258020
Q32NZ6	TMC5_MOUSE	Tmc5	Transmembrane channel-like protein 5	11546800		8274030		12873700	9718580	2854152	3119963
Q3B7Z2	OSBP1_MOUSE	Osbp	Oxysterol-binding protein 1	1.02193e+06	719473		486304	567005	729896
Q3KNK3-2	NB5R2_MOUSE	Cyb5r2	Isoform 2 of NADH-cytochrome b5 reductase 2	2.69895e+06	2.80341e+06	6817500	3758145	3892755	4382960	4544415	3775670
Q3KNL4	CJ053_MOUSE		UPF0728 protein C10orf53 homolog	1577410	1873180	2466580	3194700	2641510	2001730	2401260	2172400
Q3KNM2	MARH5_MOUSE	Marchf5	E3 ubiquitin-protein ligase MARCHF5	3027085	3341765	4211535	3851570	2968780	3252010	4102910	3595420
Q3KNY5	RIAD1_MOUSE	Riiad1	RIIa domain-containing protein 1	1174620	1730950	2555060	2698510	2330390	1123110	642569	555616
Q3SXD3	HDDC2_MOUSE	Hddc2	5'-deoxynucleotidase HDDC2	2892650	1718080	1039870	2598260	1355400	1591550	1297470	2015105
Q3TCJ1	ABRX2_MOUSE	Abraxas2	BRISC complex subunit Abraxas 2		511768		336037		400269	414960	346246
Q3TCN2	PLBL2_MOUSE	Plbd2	Putative phospholipase B-like 2	4594470	5419400	4689140	5266445	5098180	5703280	5970005	6500585
Q3TD49	SPP2B_MOUSE	Sppl2b	Signal peptide peptidase-like 2B	10000835	11809990	11821965	11541145	11247200	10044285	11845540	10087935
Q3TDN2	FAF2_MOUSE	Faf2	FAS-associated factor 2	3953120	2049200	2091460	2019925	1562770	1835810	2206050	2652105
Q3TDQ1	STT3B_MOUSE	Stt3b	Dolichyl-diphosphooligosaccharide--protein glycosyltransferase subunit STT3B	21595750	13081375	12603010	9615295	8153585	10601030	9284335	17062345
Q3TEA8-2	HP1B3_MOUSE	Hp1bp3	Isoform 2 of Heterochromatin protein 1-binding protein 3	2.33275e+06	1.35572e+06	1673760	995980	2214700	1901050	2361210	3722600
Q3THE2	ML12B_MOUSE	Myl12b	Myosin regulatory light chain 12B	7110205	4263460	1372010	1303000	1350230	1019760	1178290	2620045
Q3THK7	GUAA_MOUSE	Gmps	GMP synthase [glutamine-hydrolyzing]	2359160	2912750	1708760	2039460	2098205	2866660	2810090	2404235
Q3THS6	METK2_MOUSE	Mat2a	S-adenosylmethionine synthase isoform type-2	2220995	2371415	2043390	1652495	2087140	2378690	2268905	2215450
Q3TIX9	SNUT2_MOUSE	Usp39	U4/U6.U5 tri-snRNP-associated protein 2	832861	452409
Q3TJ55	Q3TJ55_MOUSE	Stx2	Syntaxin 2	1142650	1306490	1450410	1545450	1380370	1355560	1390130	967951
Q3TL44	NLRX1_MOUSE	Nlrx1	NLR family member X1	5483440	3454255	3537365	3575295	2.37843e+06	3014745	2.4618e+06	3493210
Q3TLI0	TPC10_MOUSE	Trappc10	Trafficking protein particle complex subunit 10	3085560	3467360	2300730	2731290	2442560	2891140	2804350	1951880
Q3TLP5	ECHD2_MOUSE	Echdc2	Enoyl-CoA hydratase domain-containing protein 2, mitochondrial	1975320	753113		492460	330464	336326	505911	1299770
Q3TMX5	Q3TMX5_MOUSE	Manf	Mesencephalic astrocyte-derived neurotrophic factor	4562050	3601840	3749720	3635560	1990440	2980250	3222080	4536150
Q3TMX7	QSOX2_MOUSE	Qsox2	Sulfhydryl oxidase 2	1144490	482844	391375		276035	354618	310614	406166
Q3TPR7-2	T184C_MOUSE	Tmem184c	Isoform 2 of Transmembrane protein 184C	1832865	1659135	2714500	2383970	2408965	1989780	2103410	2409265
Q3TPX4	EXOC5_MOUSE	Exoc5	Exocyst complex component 5	411189	483756	449865	591371	609686	841097	996386	935895
Q3TQ67	Q3TQ67_MOUSE	4933416I08Rik	RIKEN cDNA 4933416I08 gene	448534	985972	1160940	523368	1014880	1004710	499609	544553
Q3TQB2-2	FXRD1_MOUSE	Foxred1	Isoform 2 of FAD-dependent oxidoreductase domain-containing protein 1	678319	461711				399278
Q3TQR0-3	PGAP2_MOUSE	Pgap2	Isoform 3 of Post-GPI attachment to proteins factor 2	12631900	7492880	7323875	6475525	5715850	7379045	8591185	17428100
Q3TRM4-2	PLPL6_MOUSE	Pnpla6	Isoform 2 of Patatin-like phospholipase domain-containing protein 6	2057857	1.03783e+06	745202	846562	618880	992067	677081	1428650
Q3TT38	ILRUN_MOUSE	Ilrun	Protein ILRUN	564610	521585	616308	544785	535420	731422	632073	624010
Q3TT99	GDPD4_MOUSE	Gdpd4	Glycerophosphodiester phosphodiesterase domain-containing protein 4	8191715	8463720	10297790	8995805	9726170	9789255	10145955	9319595
Q3TTE0-2	ADAM5_MOUSE	Adam5	Isoform 2 of Disintegrin and metalloproteinase domain-containing protein 5	84323.5	156654	85557	146348	165627	133418	110246	130596
Q3TTI8	TEX52_MOUSE	Tex52	Testis-expressed protein 52	2898200	2275450	2090340	2967910	3185910	2634560	1.66904e+06	1.84518e+06
Q3TTY0	PLB1_MOUSE	Plb1	Phospholipase B1, membrane-associated	43144965	52157380	48412540	44926545	47060005	48505435	43684575	45913585
Q3TTY5	K22E_MOUSE	Krt2	Keratin, type II cytoskeletal 2 epidermal	27429900	28373200	1.55339e+07	31631500	28705300	17884788	1.3779e+07	14304880
Q3TUH1	TAM41_MOUSE	Tamm41	Phosphatidate cytidylyltransferase, mitochondrial	13907005	13762520	16800825	17780740	15660225	15273445	15407005	19557900
Q3TVK3	Q3TVK3_MOUSE	Dnpep	Aspartyl aminopeptidase	237822500	278118500	273615000	339435000	312858500	272013000	485050500	410600000
Q3TWL2	PP4P1_MOUSE	Pip4p1	Type 1 phosphatidylinositol 4,5-bisphosphate 4-phosphatase	307886	348872		334707	250453	386146		239634
Q3TWW8	SRSF6_MOUSE	Srsf6	Serine/arginine-rich splicing factor 6	5009810	3422060	4397570	3374720	4737810	3838310	4467660	3674590
Q3TX51	LRC28_MOUSE	Lrrc28	Leucine-rich repeat-containing protein 28	1376700	1.16379e+06	1662335	1.09422e+06	1805240	1339924	1138079	1.1763e+06
Q3TXS7	PSMD1_MOUSE	Psmd1	26S proteasome non-ATPase regulatory subunit 1	55963990	65127695	68505930	70923745	69481450	75077220	53396150	46939270
Q3TYA6	MPP8_MOUSE	Mphosph8	M-phase phosphoprotein 8	8361965	7732485	10475055	13963400	12223675	12223600	16545950	20856005
Q3TYS2	CYBC1_MOUSE	Cybc1	Cytochrome b-245 chaperone 1	1169275	812808	773129	705468	465272	874050	628664	960576
Q3TZM9	ALG11_MOUSE	Alg11	GDP-Man:Man(3)GlcNAc(2)-PP-Dol alpha-1,2-mannosyltransferase	660958	421348	325250	342454	310111	465701	691698	889936
Q3TZX3	S2533_MOUSE	Slc25a33	Solute carrier family 25 member 33			629524					1184880
Q3TZZ7	ESYT2_MOUSE	Esyt2	Extended synaptotagmin-2	1.55112e+06	1090570		970653
Q3U0A6	Q3U0A6_MOUSE	Hbq1b	Globin d1	3525530	2963820	2005560	2025440	1938580		1090080	987757
Q3U0D9-2	HACE1_MOUSE	Hace1	Isoform 2 of E3 ubiquitin-protein ligase HACE1						164920		196077
Q3U0M1-2	TPPC9_MOUSE	Trappc9	Isoform 2 of Trafficking protein particle complex subunit 9	864026	1231540	1236210	1602240	1155270	1260370	1021750	865534
Q3U0P5	ENTP6_MOUSE	Entpd6	Ectonucleoside triphosphate diphosphohydrolase 6	1.03134e+06	608676	510964	345664	330212	277668	891941	876367
Q3U0V1	FUBP2_MOUSE	Khsrp	Far upstream element-binding protein 2	4422810	2251310	1989760	1361790	886306	1857815	1.12805e+06	1295520
Q3U186	SYRM_MOUSE	Rars2	Probable arginine--tRNA ligase, mitochondrial	2453890	2000100	1737330	1109249	1441190	1450260	1131602	1593615
Q3U1D9	CD047_MOUSE		UPF0602 protein C4orf47 homolog	1863890	2128200	2.67651e+06	3292052	3953669	2.66305e+06	4.41046e+06	4762005
Q3U1J4	DDB1_MOUSE	Ddb1	DNA damage-binding protein 1	16049920	15752655	13556330	14039015	12603280	13666705	10760135	10648670
Q3U213-2	SRAC1_MOUSE	Serac1	Isoform 2 of Protein SERAC1	1702070	2012210	1893555	1977585	2090550	2064190	1623415	2671860
Q3U2A8	SYVM_MOUSE	Vars2	Valine--tRNA ligase, mitochondrial	497464	332987	241893	193498
Q3U2G2	Q3U2G2_MOUSE	Hspa4	Heat shock 70 kDa protein 4	10527735	10420805	7955510	9822295	9843405	9837360	10146835	7470090
Q3U2V3	NUD18_MOUSE	Nudt18	8-oxo-dGDP phosphatase NUDT18	936375	1090710	1243160	1194400	1405430	1540120	1531005	2264625
Q3U3J1	Q3U3J1_MOUSE	Bckdha	2-oxoisovalerate dehydrogenase subunit alpha	2443600	1293120	815737		1195360			1579270
Q3U3T8-3	WDR62_MOUSE	Wdr62	Isoform 3 of WD repeat-containing protein 62	916764	1173170	1233380	1041380	932863	960275		1.22968e+06
Q3U3V8	XRRA1_MOUSE	Xrra1	X-ray radiation resistance-associated protein 1	1147940	800530	1521730	1602750	880790	816578	954104	927296
Q3U422	Q3U422_MOUSE	Ndufv3	NADH dehydrogenase [ubiquinone] flavoprotein 3, mitochondrial	1483540	662218	599272	357006			382991	488747
Q3U4I7	PYRD2_MOUSE	Pyroxd2	Pyridine nucleotide-disulfide oxidoreductase domain-containing protein 2	865767	523682					717594	748806
Q3U5Q7	CMPK2_MOUSE	Cmpk2	UMP-CMP kinase 2, mitochondrial	2778120	3319200	1962568	2190875	2081420	2.0096e+06	2406570	2839790
Q3U6K5	SPAT6_MOUSE	Spata6	Spermatogenesis-associated protein 6	21453600	24395150	27354650	31176000	35617100	23194550	58188000	42634100
Q3U7R1	ESYT1_MOUSE	Esyt1	Extended synaptotagmin-1	7075200	3803165	2.30783e+06	1704450	1.1278e+06	2521550	1.60722e+06	2370865
Q3U9G9	LBR_MOUSE	Lbr	Delta(14)-sterol reductase LBR	4475825	3642250	3492230	2131810	1.35328e+06	3804305	2907700	3221930
Q3UBX0	TM109_MOUSE	Tmem109	Transmembrane protein 109	1953400	1163726	1116612	883621		1149012	1127390	1876535
Q3UDE2	TTL12_MOUSE	Ttll12	Tubulin--tyrosine ligase-like protein 12	706538	861353	429040	856602	793376	650910	955520	913654
Q3UDR8	YIPF3_MOUSE	Yipf3	Protein YIPF3	2646290	1440865	1495050	1275610	763840	1336435	1403182	2241560
Q3UDW8-2	HGNAT_MOUSE	Hgsnat	Isoform 2 of Heparan-alpha-glucosaminide N-acetyltransferase	2.3598e+06	2324800	3331150	1.50248e+06	1637350	1834802	2365870	2345110
Q3UE92	Q3UE92_MOUSE	Xpnpep1	X-prolyl aminopeptidase (aminopeptidase P) 1, soluble	4433270	5825010	4715070	5371010	5800655	6826735	5688155	5900590
Q3UEB3-2	PUF60_MOUSE	Puf60	Isoform 2 of Poly(U)-binding-splicing factor PUF60	725765	518313				360398	536292	452447
Q3UFF7	LYPL1_MOUSE	Lyplal1	Lysophospholipase-like protein 1	4.63752e+06	4599930	3890020	2.27454e+06	2164149	4221100	3977550	5242155
Q3UFY4	RSH3A_MOUSE	Rsph3a	Radial spoke head protein 3 homolog A	19100200	20151960	21794035	23720435	26293720	29794200	30902300	33022150
Q3UFY7	5NT3B_MOUSE	Nt5c3b	7-methylguanosine phosphate-specific 5'-nucleotidase	1651900	1139550	1249870	1475010	1066700
Q3UGF1-3	WDR19_MOUSE	Wdr19	Isoform 3 of WD repeat-containing protein 19	1422660	1117766	1788740	1598990	1313470	1412280	788552	905489
Q3UGR5	HDHD2_MOUSE	Hdhd2	Haloacid dehalogenase-like hydrolase domain-containing protein 2	7799550	7850225	10320360	8865320	10772575	10115090	11701665	10592670
Q3UHB1	NT5D3_MOUSE	Nt5dc3	5'-nucleotidase domain-containing protein 3	485285		336363					386318
Q3UHH8	GXLT1_MOUSE	Gxylt1	Glucoside xylosyltransferase 1	459824	591980	406218	414540	471905	393539	361467	455051
Q3UIA2-2	RHG17_MOUSE	Arhgap17	Isoform 2 of Rho GTPase-activating protein 17	1963930	1262240	833439			1176680	722861
Q3UIU2	NDUB6_MOUSE	Ndufb6	NADH dehydrogenase [ubiquinone] 1 beta subcomplex subunit 6	10844520	12053305	13435060	15392185	13549445	12180385	11827095	17921845
Q3UJB0	Q3UJB0_MOUSE	Sf3b2	Splicing factor 3b, subunit 2	1075428	1079030	1011150	603930	638227	703905	759734	916133
Q3UJK4	GTPB2_MOUSE	Gtpbp2	GTP-binding protein 2	2186505	2442835	2377690	3377430	3569820	2617710	5870065	4178320
Q3UKC1	TAXB1_MOUSE	Tax1bp1	Tax1-binding protein 1 homolog	1.02021e+06	1180077	1218800	1818230	750820	2067160	2408710
Q3UKJ7	SMU1_MOUSE	Smu1	WD40 repeat-containing protein SMU1	1139070	779091	332919				269178	751442
Q3UKY7	PRS38_MOUSE	Prss38	Serine protease 38			191836
Q3ULD5	MCCB_MOUSE	Mccc2	Methylcrotonoyl-CoA carboxylase beta chain, mitochondrial	4704850	2728990	2178785	1973765	1.74817e+06	1364565	4345400	4307080
Q3ULF4	SPG7_MOUSE	Spg7	Paraplegin	3125525	3092985	3405725	3762235	3012220	3134135	3581755	4548860
Q3ULJ0-2	GPD1L_MOUSE	Gpd1l	Isoform 2 of Glycerol-3-phosphate dehydrogenase 1-like protein	67206850	73503850	69947900	49600800	98871450	80218200	79310400	89697450
Q3ULW6-3	CCD33_MOUSE	Ccdc33	Isoform 3 of Coiled-coil domain-containing protein 33	1.13848e+06	1342060	1502500	1518080	1686690	1391290	1576650	1064400
Q3UM29	COG7_MOUSE	Cog7	Conserved oligomeric Golgi complex subunit 7	406949	491346	288470	328886	324917	344572	262692	188624
Q3UM45	PP1R7_MOUSE	Ppp1r7	Protein phosphatase 1 regulatory subunit 7	25044355	32943850	34506330	35321210	39795100	37618105	40284620	30951130
Q3UMC0	SPAT5_MOUSE	Spata5	Ribosome biogenesis protein SPATA5	142355
Q3UMG6	Q3UMG6_MOUSE	Nme7	Nucleoside diphosphate kinase 7	38429450	47231400	43954350	34484850	64458700	53010700	53051750	58320600
Q3UMY5	EMAL4_MOUSE	Eml4	Echinoderm microtubule-associated protein-like 4	3885125	2519890	1266500	3637720	1389290	2006900	1625930
Q3UN02	LCLT1_MOUSE	Lclat1	Lysocardiolipin acyltransferase 1	4688530	2555625	2304289	1.91552e+06	3392760	2644188	4066180	4332795
Q3UN88	Q3UN88_MOUSE	Mcpt4	Mast cell protease 4	19214700	29846400	8493220	14306100	11891300	15434700	7728225	7950845
Q3UNZ8	QORL2_MOUSE	Cryzl2	Quinone oxidoreductase-like protein 2	2063060	867074	1095590	2033870	1368660	1633340	1329410	1040620
Q3UPH1	PRRC1_MOUSE	Prrc1	Protein PRRC1	1688400	1165620	882857	827681	959194	911478	1155365	935955
Q3UPL0-2	SC31A_MOUSE	Sec31a	Isoform 2 of Protein transport protein Sec31A	12221360	6503245	3864580	4126605	4313600	4854470	4903780	4217920
Q3UQ44	IQGA2_MOUSE	Iqgap2	Ras GTPase-activating-like protein IQGAP2	793260	1176934	432727	1754500	1597670	385936	817984
Q3UQ84	SYTM_MOUSE	Tars2	Threonine--tRNA ligase, mitochondrial	892750	719620	677853	491288	449235	500903	906091	941078
Q3UR97	SNX21_MOUSE	Snx21	Sorting nexin-21			461502
Q3URD3-2	SLMAP_MOUSE	Slmap	Isoform 2 of Sarcolemmal membrane-associated protein	8883935	2752460	1831850	2054130		1855560	1789590	2082970
Q3URE1	ACSF3_MOUSE	Acsf3	Malonate--CoA ligase ACSF3, mitochondrial	1.24471e+06	739075	853034	1102509	746719	709295	1855545	1189640
Q3URS9-2	MITOK_MOUSE	Ccdc51	Isoform 2 of Mitochondrial potassium channel						178230
Q3USS3	DRC1_MOUSE	Drc1	Dynein regulatory complex protein 1	13530085	13299225	14044630	16444045	17748335	15838005	16358670	14055835
Q3USW5	FXRD2_MOUSE	Foxred2	FAD-dependent oxidoreductase domain-containing protein 2	683280	299302	252947	304080		170031	162918	569234
Q3UT41	Q3UT41_MOUSE	Lipo3	Lipase
Q3UTJ2	SRBS2_MOUSE	Sorbs2	Sorbin and SH3 domain-containing protein 2	1.30551e+06
Q3UTJ2-2	SRBS2_MOUSE	Sorbs2	Isoform 2 of Sorbin and SH3 domain-containing protein 2	8072075	7834425			8389190	9302960	8179190
Q3UUI3	THEM4_MOUSE	Them4	Acyl-coenzyme A thioesterase THEM4	14720590	16970770	19260290	16997825	18415335	20358585	18198895	22034200
Q3UUJ4-3	STRAA_MOUSE	Strada	Isoform 3 of STE20-related kinase adapter protein alpha	1143978	2891300	1808672	2489790	2214710	2187520	2562185	3054175
Q3UUQ7	PGAP1_MOUSE	Pgap1	GPI inositol-deacylase	9850591	10000400	4372716	7383560	5411820	7353670	5939230	6.80589e+06
Q3UUY6	PROM2_MOUSE	Prom2	Prominin-2	51566010	19719070	17214660	14463845	1.01736e+07	12311870	11523590	19097160
Q3UV70	PDP1_MOUSE	Pdp1	[Pyruvate dehydrogenase [acetyl-transferring]]-phosphatase 1, mitochondrial	2449493	3124850	3163875	2846615	2990095	3192950	3490790	3478425
Q3UVG3	F91A1_MOUSE	Fam91a1	Protein FAM91A1	1852870	860360	604916	690464	737069	864426	745590	731858
Q3UVK0	ERMP1_MOUSE	Ermp1	Endoplasmic reticulum metallopeptidase 1	2100575	1469883	1317063	1141674	1537910	1.44403e+06	1500545	3551390
Q3UVL4-2	VPS51_MOUSE	Vps51	Isoform 2 of Vacuolar protein sorting-associated protein 51 homolog	3070020	3390880	3010170	2912950	3149550	2786650	1856450
Q3UVY5	PCX4_MOUSE	Pcnx4	Pecanex-like protein 4	1.68325e+06	1798377	2578480	1.3377e+06	1.63812e+06	2309880	1630310	1324890
Q3UW22	Q3UW22_MOUSE	Defb48	Beta-defensin 42	11368120	12411705	21268620	21421455	17550735	21505500	15928635	14807510
Q3UW53	NIBA1_MOUSE	Niban1	Protein Niban 1	1.17323e+06	687010	592513			572226	691729	824154
Q3UX62	ODAD1_MOUSE	Odad1	Outer dynein arm-docking complex subunit 1	9853155	9931440	11333325	12535790	12159055	11264160	11734060	9736210
Q3UYH7	ARBK2_MOUSE	Adrbk2	Beta-adrenergic receptor kinase 2	4533835	5120590	4657250	6147235	7501975	8829850	7071155	6959515
Q3UYV9	NCBP1_MOUSE	Ncbp1	Nuclear cap-binding protein subunit 1	1904465	1661780	1256450	1556790		1597640	1083290	903035
Q3V009	TMED1_MOUSE	Tmed1	Transmembrane emp24 domain-containing protein 1	386754	214162	143663	129772		356473		239608
Q3V036	CCD27_MOUSE	Ccdc27	Coiled-coil domain-containing protein 27	13399850	12901150	12710900	15745100	16961050	15606650	17565550	12792650
Q3V037	CF163_MOUSE	Gm136	Uncharacterized protein C6orf163 homolog	7.81674e+06	9815527	10189825	4141305	14499110	11210050	10376185	10521340
Q3V050	S47A2_MOUSE	Slc47a2	Multidrug and toxin extrusion protein 2	1689550	3313615	3032995	2450620	3553990	3526930	2875230	2820740
Q3V061	Q3V061_MOUSE	Trim80	Tripartite motif-containing 80	371404	372895	791542	443734	479052		1.25885e+06	1421295
Q3V079	BBOF1_MOUSE	Bbof1	Basal body-orientation factor 1	1539740	1203390	1769920	1568870	1636760	1616390	1462535	1470640
Q3V0B4	CFA65_MOUSE	Cfap65	Cilia- and flagella-associated protein 65	12734825	13874590	16089550	13356395	14915530	12681800	10491535	11440690
Q3V0F0	RIMB3_MOUSE	Rimbp3	RIMS-binding protein 3	2939300	2558515	3852570	3676830	4246185	3044865	3208030	2860620
Q3V0I7	Q3V0I7_MOUSE	Akap14	A kinase (PRKA) anchor protein 14	2188275	3205730	4330050	3829215	4240150	2832925	4692910	4838775
Q3V0J1-2	TM237_MOUSE	Tmem237	Isoform 2 of Transmembrane protein 237	481607	543498	613335	497760	516258	570193	491406	321559
Q3V0L5	LRC43_MOUSE	Lrrc43	Leucine-rich repeat-containing protein 43	1160100	1479665	1338100	1439265	1958395	1702535	1540750	1602860
Q3V0Q1	DYH12_MOUSE	Dnah12	Dynein axonemal heavy chain 12	29883220	32180175	36522005	32515045	33911235	34024435	25524730	24572920
Q3V0Q6	SPAG8_MOUSE	Spag8	Sperm-associated antigen 8	16833970	18809400	17312350	17086200	18600300	15515000	24127200	26909250
Q3V0U9	Q3V0U9_MOUSE	Spag6	Sperm associated antigen 6	36405850	44487600	43780000	47947750	41581850	43737550	43704150	48834900
Q3V117	Q3V117_MOUSE	Acly	ATP-citrate synthase	10727605	10979110	4660310	4842550	7296925	6713025	6631920	4554270
Q3V132	ADT4_MOUSE	Slc25a31	ADP/ATP translocase 4	598646500	618523000	778366500	784135000	741659000	841367500	794642500	1132295000
Q3V140	ACRBP_MOUSE	Acrbp	Acrosin-binding protein	137780050	134660350	156032900	184763750	173715450	190504250	183780950	209982200
Q3V157	Q3V157_MOUSE	Stat4	Signal transducer and activator of transcription	2.28028e+06	2.33376e+06	3648755	2841250	3690914	2.66182e+06	1.90588e+06	2739495
Q3V1L4	5NTC_MOUSE	Nt5c2	Cytosolic purine 5'-nucleotidase	522781	434382	426155	421124	358916	227651	707830	200698
Q3V2J9	Q3V2J9_MOUSE	Wfdc10	WAP four-disulfide core domain 10	200137		169339	363822	347120	535343	973311	1445786
Q3V2K1	CX065_MOUSE	Gm614	Uncharacterized protein CXorf65 homolog	2139365	2580880	3308210	2868325	3925815	3551295	4484855	5856150
Q3V3N7	BBS1_MOUSE	Bbs1	Bardet-Biedl syndrome 1 protein homolog	777380	892548	918894	996663	844525	650629	1327260	1374495
Q3V3R1	C1TM_MOUSE	Mthfd1l	Monofunctional C1-tetrahydrofolate synthase, mitochondrial	113493100	49756500	44989350	38618165	23884550	32403970	33207455	55300300
Q3ZT31	SNX25_MOUSE	Snx25	Sorting nexin-25	192614	148560	182527	113940	38262	73967		109404
Q400C8	AMZ2_MOUSE	Amz2	Archaemetzincin-2	3655165	2896220	5126340	4290610	7569655	5315195	5961980	7417720
Q402B2	WDR93_MOUSE	Wdr93	WD repeat-containing protein 93	2500175	3054855	2765275	3099430	3221285	3404395	3680695	4629445
Q402U7-2	PRS44_MOUSE	Prss44	Isoform 2 of Serine protease 44	2294289	2.14968e+06	1.91888e+06	2.67351e+06	2206612	2276510	2079338	2650440
Q45VK7-2	DYHC2_MOUSE	Dync2h1	Isoform 2 of Cytoplasmic dynein 2 heavy chain 1	923769	1311055	950490	742132	989090	838132	1152080	634538
Q497K5	ARRD5_MOUSE	Arrdc5	Arrestin domain-containing protein 5	9920230	9878970	12279595	11446820	10984970	13088110	12816150	14626450
Q497K7	TM247_MOUSE	Tmem247	Transmembrane protein 247	571659	970077	610868	939535	350707	632977	497412	781066
Q497L8-2	S22AG_MOUSE	Slc22a16	Isoform 2 of Solute carrier family 22 member 16	1526190	1979900	2488705	2140965	2483310	2228205	2233465	2237120
Q497L9	S22AE_MOUSE	Slc22a14	Solute carrier family 22 member 14	5955440	6395300	6914820	6148740	8362180	6917260	7412040	6764515
Q497N6	C295L_MOUSE	Cep295nl	CEP295 N-terminal-like protein	288843	429951	442409	414232	291367		404085	541174
Q497N7	TEX56_MOUSE	Tex56	Testis expressed protein 56			1444580	716193	826678			483011
Q497Q6-2	F228B_MOUSE	Fam228b	Isoform 2 of Protein FAM228B	274022	369254	485076	739076	1227110	815172	1385620	1436720
Q499X9	SYMM_MOUSE	Mars2	Methionine--tRNA ligase, mitochondrial	920985	919282	1054927	943193	828658	670385	1683804	1056553
Q4FZG7	TI8AB_MOUSE	Timm8a2	Putative mitochondrial import inner membrane translocase subunit Tim8 A-B	1155100			1797380	1999400	1419820	1723100	1500670
Q4KKZ1	CF107_MOUSE	Cfap107	Cilia- and flagella-associated protein 107	7202515	9021090	12262020	12252945	12371650	14180865	12750645	14553135
Q4KMM3-2	OXR1_MOUSE	Oxr1	Isoform 2 of Oxidation resistance protein 1	1028910	915264	1094070	971552	1265310	834552	1031610	762754
Q4KWH5-2	PLCH1_MOUSE	Plch1	Isoform 2 of 1-phosphatidylinositol 4,5-bisphosphate phosphodiesterase eta-1	24417360	21130400	2566130	43880400	34970200			2619400
Q4PJX1	ODR4_MOUSE	Odr4	Protein odr-4 homolog	1.02252e+06	722115	772278	638211	696484	966233	945468	1234951
Q4VA53-3	PDS5B_MOUSE	Pds5b	Isoform 3 of Sister chromatid cohesion protein PDS5 homolog B	1438081	411641	635912	648727	459523	394209	452285	647061
Q4VAA2-2	CDV3_MOUSE	Cdv3	Isoform 2 of Protein CDV3	36129
Q4VAE3	TMM65_MOUSE	Tmem65	Transmembrane protein 65	1641590	1851300	1834685	1780050	1246565	892972		2075160
Q4VBD2	TAPT1_MOUSE	Tapt1	Transmembrane anterior posterior transformation protein 1	1817750	2149065	1530000	1276625	995984	969820	1891750	2190970
Q4VBE8	WDR18_MOUSE	Wdr18	WD repeat-containing protein 18	136351	164276		70319	122965	169043	206420	281013
Q501J6	DDX17_MOUSE	Ddx17	Probable ATP-dependent RNA helicase DDX17	473774	455944	443577			520766	593919	627880
Q504M2	Q504M2_MOUSE	Pdp2	Pyruvate dehydrogenase phosphatase catalytic subunit 2	51032	51150				84433	78513	100772
Q505B7-2	ARCH_MOUSE	Zbtb8os	Isoform 2 of Protein archease	778462	874042	667939	793735	706459	704988	846856	717423
Q505B8	SYCE2_MOUSE	Syce2	Synaptonemal complex central element protein 2	2178950	1585320	2582890	2143070	1705360	1402310	1536370	1784000
Q505D1	ANR28_MOUSE	Ankrd28	Serine/threonine-protein phosphatase 6 regulatory ankyrin repeat subunit A	1.59018e+06	1.98765e+06	1.91988e+06	3445685	2142613	2.11661e+06	3492700	1.94954e+06
Q505D7	OPA3_MOUSE	Opa3	Optic atrophy 3 protein homolog	1989800	1018290						1208190
Q505F5	LRC47_MOUSE	Lrrc47	Leucine-rich repeat-containing protein 47	405139			324738		389208	349311	308321
Q52KI8	SRRM1_MOUSE	Srrm1	Serine/arginine repetitive matrix protein 1	321796	147205	203576	141378		138596	122880
Q569E4	MENT_MOUSE	Ment	Protein MENT	113286000	116841650	114211600	154240050	156513800	161911400	152331650	175171300
Q569Z5	DDX46_MOUSE	Ddx46	Probable ATP-dependent RNA helicase DDX46	939707	578773	756658	655586	517058	952358	575103	741672
Q569Z6	TR150_MOUSE	Thrap3	Thyroid hormone receptor-associated protein 3	2249355	1262875	1091268	858103	1052990	771023	955729	951268
Q571E4	GALNS_MOUSE	Galns	N-acetylgalactosamine-6-sulfatase	480236	384889	183994	145632	114124	230203	137662	297108
Q571I9	A16A1_MOUSE	Aldh16a1	Aldehyde dehydrogenase family 16 member A1	4046625	4938720	5585145	6085640	4981175	3.67457e+06	4711200	2981915
Q59J78	NDUF2_MOUSE	Ndufaf2	NADH dehydrogenase [ubiquinone] 1 alpha subcomplex assembly factor 2	8115615	8268900	24079000	13961510	14466150	12872980	15288090	18321150
Q5BL07	PEX1_MOUSE	Pex1	Peroxisomal ATPase PEX1	1759630	1768770	865574	727381	397525	858702	895093	1108610
Q5BN45	PIRC1_MOUSE	Pierce1	Piercer of microtubule wall 1 protein	4187090	3000649	3.48807e+06	2.7045e+06	2.20707e+06	2.97601e+06	2130792	2.20022e+06
Q5DP50	TEX24_MOUSE	Tex24	Protein Tex24		2201110	2143270	3627530	3207470	2242120	3055300	2473230
Q5EG47	AAPK1_MOUSE	Prkaa1	5'-AMP-activated protein kinase catalytic subunit alpha-1	1281600	702933			692461			495301
Q5F201	CFA52_MOUSE	Cfap52	Cilia- and flagella-associated protein 52	46339550	49354450	50367150	54472850	52074100	41883550	113420650	71840900
Q5F204	MDH1B_MOUSE	Mdh1b	Putative malate dehydrogenase 1B	8275205	9645870	8802340	10277320	10491790	8425800	21954950	11658325
Q5F285	TM256_MOUSE	Tmem256	Transmembrane protein 256	1516760	1152340		1472790	809484			1693250
Q5F289	SPEM1_MOUSE	Spem1	Spermatid maturation protein 1	1167032	936386	2216455	1765830	3094285	1683325	2259220	3325510
Q5FWK3	RHG01_MOUSE	Arhgap1	Rho GTPase-activating protein 1	1834430	1031356	779361	478699		823332	1250515	1321780
Q5GAM7	RNS13_MOUSE	Rnase13	Probable inactive ribonuclease-like protein 13	2322710	2184630	1.54035e+06	2725380	1720160	1774730	1492675	1.62934e+06
Q5H8C4-2	VP13A_MOUSE	Vps13a	Isoform 2 of Intermembrane lipid transfer protein VPS13A	33463955	34978135	40540660	40402565	33861950	31842545	24851235	22764715
Q5HZI9	S2551_MOUSE	Slc25a51	Mitochondrial nicotinamide adenine dinucleotide transporter SLC25A51	725356	839463	753314	764054	678713	624086	612430	878240
Q5I012-3	S38AA_MOUSE	Slc38a10	Isoform 3 of Putative sodium-coupled neutral amino acid transporter 10	1343190	1329950	1440940	1452650		970241
Q5I0V9	Q5I0V9_MOUSE	2900092C05Rik	RIKEN cDNA 2900092C05 gene	354280	618343	527646	653552	476143	356642	509960	739897
Q5IRJ6-2	ZNT9_MOUSE	Slc30a9	Isoform 2 of Proton-coupled zinc antiporter SLC30A9, mitochondrial	3354800	3197895	4273085	3692665	3692485	3611525	3655460	4137595
Q5K6N0-2	TM232_MOUSE	Tmem232	Isoform 2 of Transmembrane protein 232	541708	685652	603954	711797	782882	625646	655635	957538
Q5M6W3	CLHC1_MOUSE	Clhc1	Clathrin heavy chain linker domain-containing protein 1	1626740		906601			693045	931537	1229385
Q5M8M9	LRC52_MOUSE	Lrrc52	Leucine-rich repeat-containing protein 52	3173930	3291710	4741400	2634910	4651255	4887725	5792120	6841285
Q5M8N4	D39U1_MOUSE	Sdr39u1	Epimerase family protein SDR39U1	31593970	28432985	37804755	34470600	32964950	35966200	39298800	34732450
Q5M8Q2	H2AL1_MOUSE	H2al1a	Histone H2A-like 1					625426		603254	1057280
Q5M8S2-2	PRS46_MOUSE	Prss46	Isoform 2 of Serine protease 46	71688600	78010300	88896550	77979900	92084100	96904300	91020750	108290850
Q5NC57	F183B_MOUSE	Fam183b	Protein FAM183B	3111470	3894860	5853610	7425720	6203250	4772830	6111660	4108033
Q5NCF2	TPPC1_MOUSE	Trappc1	Trafficking protein particle complex subunit 1	2357110	1708187	4406230	2.32777e+06	2344380	1843895	2187225	2731560
Q5NCY3	CB5D1_MOUSE	Cyb5d1	Cytochrome b5 domain-containing protein 1	7410290	8391050	10573800	12164215	11654275	11167300	12237940	13379300
Q5QNQ6	OSBP2_MOUSE	Osbp2	Oxysterol-binding protein 2	1.06547e+06	956466	1588030	1.55923e+06	1073492	1256648	2258420	1843230
Q5QNV8	HEAT9_MOUSE	Heatr9	Protein HEATR9	238530	203070	230072	178966	286159	214096	312242	367422
Q5RJI2	CTL5_MOUSE	Slc44a5	Choline transporter-like protein 5	5257105	5488640	5068645	6615695	5985810	4535810	12253050	9259815
Q5RKN9	Q5RKN9_MOUSE	Capza1	F-actin-capping protein subunit alpha	7927545	8267980	16257300			10175305	12196400	7816385
Q5RKZ7	MOCS1_MOUSE	Mocs1	Molybdenum cofactor biosynthesis protein 1	698835	343606						123709
Q5S003	SPG17_MOUSE	Spag17	Sperm-associated antigen 17	24242350	24511300	24024650	27311350	27724500	25316100	27485900	23881850
Q5SPV6	CB073_MOUSE		Uncharacterized protein C2orf73 homolog	730163	659346	488641	1010160	1064540	941468	1168670	1030090
Q5SSW2	PSME4_MOUSE	Psme4	Proteasome activator complex subunit 4	3294570	4307010	3614150	3629830	3884640	1.64453e+06	2306500	1611180
Q5STT6	GAR3_MOUSE	Garin3	Golgi-associated RAB2B interactor protein 3	83250600	84015900	99060800	92948950	121571600	95445050	119863400	137363400
Q5SU73	COIL_MOUSE	Coil	Coilin	1597600	2473190	1.53766e+06	1.74778e+06	2011400	1.6803e+06	1445852	1.72315e+06
Q5SUC9	SCO1_MOUSE	Sco1	Protein SCO1 homolog, mitochondrial	3410950	1510260	1400490	2610350	2267750	2881400	2466220	2521440
Q5SUF2	LC7L3_MOUSE	Luc7l3	Luc7-like protein 3	454007	306319		95431	101108	171076	133494	120248
Q5SUH6	Q5SUH6_MOUSE	Clint1	Clathrin interactor 1	730580	819152				531841	588900	552444
Q5SUV2	MYBPP_MOUSE	Mycbpap	MYCBP-associated protein	10358995	10958480	12099135	13342225	15372655	12115420	13652925	13435190
Q5SV66	CCD42_MOUSE	Ccdc42	Coiled-coil domain-containing protein 42	1700520	3235510	3737010	4689000	6592710	2801610	6524080	3669793
Q5SW88	Q5SW88_MOUSE	Rab1a	RAB1A, member RAS oncogene family	39482500	39648000	34472200	31978500	29096900	37949450	35434900	44968850
Q5SWT3	S2535_MOUSE	Slc25a35	Solute carrier family 25 member 35	3479855	2690435	2263155	2584195	2157210	2347015	2567365	4449640
Q5SWU9-2	ACACA_MOUSE	Acaca	Isoform 2 of Acetyl-CoA carboxylase 1	6.91773e+06	8523635	6458430	6635285	6924460	6348575	5048825	3893980
Q5SWZ5	Q5SWZ5_MOUSE	Mprip	Myosin phosphatase Rho interacting protein	285514	376537	53711
Q5SXC3	Q5SXC3_MOUSE	Vezf1	Vascular endothelial zinc finger 1 (Fragment)	150389	162326	378082					49942
Q5SYD0	MYO1D_MOUSE	Myo1d	Unconventional myosin-Id	1.84439e+06	695854	1.01684e+06	801412	563168	764240	798511	1041602
Q5U419	MFSD3_MOUSE	Mfsd3	Major facilitator superfamily domain-containing protein 3	281769	189439	233445	177224	129607		173350	184358
Q5U458	DJC11_MOUSE	Dnajc11	DnaJ homolog subfamily C member 11	31905700	30351650	35555400	33884350	32364100	24177000	63313150	57614250
Q5U462	CDCP1_MOUSE	Cdcp1	CUB domain-containing protein 1	2080620
Q5U4D9	THOC6_MOUSE	Thoc6	THO complex subunit 6 homolog	1673565	1077260	516238	2428850		583080	779638	1131100
Q5U4F6	DC2I2_MOUSE	Dync2i2	Cytoplasmic dynein 2 intermediate chain 2	775724	756762		431920	605136	96742	882273	474561
Q5XF90-2	AT134_MOUSE	Atp13a4	Isoform 2 of Probable cation-transporting ATPase 13A4	7540835	9589330	6564890	4667500	5844460	4274365	4722900	3757370
Q5XG73-2	ACBD5_MOUSE	Acbd5	Isoform 2 of Acyl-CoA-binding domain-containing protein 5	47861		54904
Q5XJY4	PARL_MOUSE	Parl	Presenilins-associated rhomboid-like protein, mitochondrial	3607860	2548610	1796460	1859980	8598875	6909785	4739020	10160320
Q5XJY5	COPD_MOUSE	Arcn1	Coatomer subunit delta	3398185	2501142	1908490	3051080	2665320	2354060	3343270	2420555
Q5XPI3-2	RN123_MOUSE	Rnf123	Isoform 2 of E3 ubiquitin-protein ligase RNF123	9746590	10857200	13057800	14284800	11369300	11186200	7855530	7705840
Q5Y5T1-2	ZDH20_MOUSE	Zdhhc20	Isoform 2 of Palmitoyltransferase ZDHHC20		1517510	2732990	2643200	2689470	2682350	6591930	2760580
Q60520-1	SIN3A_MOUSE	Sin3a	Isoform 2 of Paired amphipathic helix protein Sin3a	1309930	741083
Q60597	ODO1_MOUSE	Ogdh	2-oxoglutarate dehydrogenase complex component E1	451318500	475697000	492339500	504757500	467961500	478007500	366201000	393186500
Q60598	SRC8_MOUSE	Cttn	Src substrate cortactin	1852820	1313880
Q60604	SCIN_MOUSE	Scin	Scinderin	5747200	3577700	1576590	2386540	3134310	2257840	3097120	1706505
Q60605-2	MYL6_MOUSE	Myl6	Isoform Smooth muscle of Myosin light polypeptide 6	29861060	1.13245e+07	4019430	3646980	3059740	2535222	3158255	5197210
Q60631-2	GRB2_MOUSE	Grb2	Isoform 2 of Growth factor receptor-bound protein 2	145776	137899	93175			187284	77435	61760
Q60634-2	FLOT2_MOUSE	Flot2	Isoform 2 of Flotillin-2	1081986	1169310	964087	1018897	1.10206e+06	1183330	580124	3.96336e+06
Q60648	SAP3_MOUSE	Gm2a	Ganglioside GM2 activator	10580700	2309390	5050860	6399795	9412485	17127525	20653830	19058465
Q60649	CLPB_MOUSE	Clpb	Caseinolytic peptidase B protein homolog	6261620	5009715	5841260	7084815	6329125	5019985	12690565	9647965
Q60662	AKAP4_MOUSE	Akap4	A-kinase anchor protein 4			845257
Q60662-2	AKAP4_MOUSE	Akap4	Isoform 2 of A-kinase anchor protein 4	4874065000	5121550000	6419385000	5829800000	7013075000	6854700000	5961640000	7338060000
Q60676	PPP5_MOUSE	Ppp5c	Serine/threonine-protein phosphatase 5	404061	483943	667792	924164	2059690	827274	3714040	1596970
Q60692	PSB6_MOUSE	Psmb6	Proteasome subunit beta type-6	24501950	13926935	31456010	38371345	38711525	46264320	44923545	35352210
Q60710	SAMH1_MOUSE	Samhd1	Deoxynucleoside triphosphate triphosphohydrolase SAMHD1	1577340	1455410	860751	1142240	454576	2560940	1023120	1268810
Q60714	S27A1_MOUSE	Slc27a1	Long-chain fatty acid transport protein 1	315134	231658	161626	98467		121752	168188	216472
Q60718	ADAM2_MOUSE	Adam2	Disintegrin and metalloproteinase domain-containing protein 2	1931690	2611655	2463880	2670695	1974630	2604920	1748905	1563030
Q60720	CY561_MOUSE	Cyb561	Transmembrane ascorbate-dependent reductase CYB561	164890			107798	104594	151100	133339
Q60736	ZP3R_MOUSE	Zp3r	Zona pellucida sperm-binding protein 3 receptor	1222885000	1404785000	1531150500	1482635000	1218635000	1560510000	1313090000	1794005000
Q60737	CSK21_MOUSE	Csnk2a1	Casein kinase II subunit alpha	6564980	6567270	6110560	6809140	9437405	8422420	9822615	10309765
Q60738	ZNT1_MOUSE	Slc30a1	Proton-coupled zinc antiporter SLC30A1	1.11892e+06	989914	1333055	1391356	2044670	1625770	2090405	2031405
Q60739-2	BAG1_MOUSE	Bag1	Isoform 2 of BAG family molecular chaperone regulator 1	3342350	1907215	2500230	2.5914e+06	2202188	2425258	2.09505e+06	1.58866e+06
Q60749	KHDR1_MOUSE	Khdrbs1	KH domain-containing, RNA-binding, signal transduction-associated protein 1	808587	612697	565837		521937	720567	1250460	1474520
Q60759	GCDH_MOUSE	Gcdh	Glutaryl-CoA dehydrogenase, mitochondrial	4019745	2490050	2175335	1943985	1439845	2219325	2268520	4258725
Q60766-2	IRGM1_MOUSE	Irgm1	Isoform 2 of Immunity-related GTPase family M protein 1	1.06841e+06	877837	662620	341166	295420	664264	370492	630988
Q60770	STXB3_MOUSE	Stxbp3	Syntaxin-binding protein 3	345601	284070						446829
Q60779	DRC4_MOUSE	Gas8	Dynein regulatory complex subunit 4	8499470	9345860	9696540	5509090	5.15182e+06	5245387	6279135	6206555
Q60813	ADM1A_MOUSE	Adam1a	Disintegrin and metalloproteinase domain-containing protein 1a	656408	1171010	961863	1349110	1087160	1024410		2223030
Q60847-2	COCA1_MOUSE	Col12a1	Isoform 2 of Collagen alpha-1(XII) chain	40992050	5249685	1450730	1351950		2221800	1019480	1.51352e+06
Q60854	SPB6_MOUSE	Serpinb6	Serpin B6	5088290	5167665	3742365	2918450	7055175	4949695	4603750	4788105
Q60864	STIP1_MOUSE	Stip1	Stress-induced-phosphoprotein 1	2.02228e+06	3819240	1591460	2445800	2346980	1818050	1736755	2562035
Q60865	CAPR1_MOUSE	Caprin1	Caprin-1	737508	431051			378600	289797		183418
Q60902-2	EP15R_MOUSE	Eps15l1	Isoform 2 of Epidermal growth factor receptor substrate 15-like 1	154361						1385050
Q60928	GGT1_MOUSE	Ggt1	Glutathione hydrolase 1 proenzyme	2939180	2911395	2598030	2989555	2823045	2174225	2895720	2316725
Q60930	VDAC2_MOUSE	Vdac2	Voltage-dependent anion-selective channel protein 2	656453500	710502000	882726000	890480500	807607500	893287000	822101000	1151600500
Q60931	VDAC3_MOUSE	Vdac3	Voltage-dependent anion-selective channel protein 3	222773800	266252350	366345850	273936800	302023450	326274850	308222500	380936000
Q60932-2	VDAC1_MOUSE	Vdac1	Isoform Mt-VDAC1 of Voltage-dependent anion-selective channel protein 1	32033430	18971240	19291455	21525375	14954850	18501375	20132605	35900450
Q60949	TBCD1_MOUSE	Tbc1d1	TBC1 domain family member 1	58503.5		50083	45842
Q60953	PML_MOUSE	Pml	Protein PML	537727	429367				583840
Q60963	PAFA_MOUSE	Pla2g7	Platelet-activating factor acetylhydrolase	1660168	2052364	1.76747e+06	2154495	1809140	1942330	2171450	2042215
Q60972	RBBP4_MOUSE	Rbbp4	Histone-binding protein RBBP4	2192160	1568910	857154	932232	449409	1252660	811687	1073060
Q60973	RBBP7_MOUSE	Rbbp7	Histone-binding protein RBBP7	2.4173e+06	2841850	1616140	1165280	1007350	2180530	1322728	1.3686e+06
Q60996-2	2A5G_MOUSE	Ppp2r5c	Isoform 1 of Serine/threonine-protein phosphatase 2A 56 kDa regulatory subunit gamma isoform	3639060	3583320	1782210	3522110	3659605	2587020	5116530	4091920
Q61001	LAMA5_MOUSE	Lama5	Laminin subunit alpha-5	974354	373314
Q61024	ASNS_MOUSE	Asns	Asparagine synthetase [glutamine-hydrolyzing]	1360357	1717040	1702280	2195345	2111710	1938940	3189465	4061990
Q61029	LAP2B_MOUSE	Tmpo	Lamina-associated polypeptide 2, isoforms beta/delta/epsilon/gamma	893212	433528	321660	333415	236375	285913		670241
Q61033	LAP2A_MOUSE	Tmpo	Lamina-associated polypeptide 2, isoforms alpha/zeta	1806668	2218300	1552940			1.26255e+06	1323190	1978910
Q61035	HARS1_MOUSE	Hars1	Histidine--tRNA ligase, cytoplasmic	2313530	2374140	1335333	1949650	1786845	1649005	3527845	2310195
Q61081	CDC37_MOUSE	Cdc37	Hsp90 co-chaperone Cdc37		962622		348978	605256	581548	620865	343560
Q61102	ABCB7_MOUSE	Abcb7	Iron-sulfur clusters transporter ABCB7, mitochondrial	3803365	3869795	4034740	4074230	3933215	3883175	3907925	4864210
Q61112	CAB45_MOUSE	Sdf4	45 kDa calcium-binding protein	758251	1101020			874049	860802	1009850	773729
Q61133	GSTT2_MOUSE	Gstt2	Glutathione S-transferase theta-2	6586285	7680125	10699145	9632955	8267425	10014330	8097270	9068605
Q61147	CERU_MOUSE	Cp	Ceruloplasmin	4777870	4136530	2619690	2078920	1848240	1742610	1477480	1329580
Q61165	SL9A1_MOUSE	Slc9a1	Sodium/hydrogen exchanger 1	780654	484298
Q61166	MARE1_MOUSE	Mapre1	Microtubule-associated protein RP/EB family member 1	876851					1234640	1163080	819516
Q61171	PRDX2_MOUSE	Prdx2	Peroxiredoxin-2	5848115	7888810	4997560	4562800	5482885	5274665	5975645	5129540
Q61187	TS101_MOUSE	Tsg101	Tumor susceptibility gene 101 protein	102771	92187		81846
Q61191	HCFC1_MOUSE	Hcfc1	Host cell factor 1	1151700	528152				360660
Q61194	P3C2A_MOUSE	Pik3c2a	Phosphatidylinositol 4-phosphate 3-kinase C2 domain-containing subunit alpha	875478
Q61205	PA1B3_MOUSE	Pafah1b3	Platelet-activating factor acetylhydrolase IB subunit alpha1	2.41936e+06	2369305	1771410	2794900	2361270	1561765	1618301	1690110
Q61206	PA1B2_MOUSE	Pafah1b2	Platelet-activating factor acetylhydrolase IB subunit alpha2	2295522	2121485	1334670	3181640	1558053	1.78893e+06	2980880	1.04569e+06
Q61207	SAP_MOUSE	Psap	Prosaposin	3285540	2749980	1699080	3444410	3414400	3520780	8571155	5862830
Q61210-2	ARHG1_MOUSE	Arhgef1	Isoform 2 of Rho guanine nucleotide exchange factor 1		4899190	5933600		5687300	5893670		6841110
Q61233	PLSL_MOUSE	Lcp1	Plastin-2	5221370	7115755	3808090	3554130	2873825	7832795	4445205	5897305
Q61235	SNTB2_MOUSE	Sntb2	Beta-2-syntrophin	348591	137070		474316	1176330			157085
Q61239	FNTA_MOUSE	Fnta	Protein farnesyltransferase/geranylgeranyltransferase type-1 subunit alpha	448371	390689	289645	375191	323632	481714	461174	545816
Q61241	TSSK1_MOUSE	Tssk1b	Testis-specific serine/threonine-protein kinase 1	30229750	29588700	33441350	37912250	34638650	38024600	40134400	40883650
Q61292	LAMB2_MOUSE	Lamb2	Laminin subunit beta-2	19632925	4901041	3177990	1547280	2535565	1.00034e+06	840590	1.60704e+06
Q61335	BAP31_MOUSE	Bcap31	B-cell receptor-associated protein 31	810266	507902	458135	574688	547988	665942	703989	545107
Q61390	TCPW_MOUSE	Cct6b	T-complex protein 1 subunit zeta-2	13170225	15091090	15527720	18861050	17993400	13417000	34822850	20524100
Q61391	NEP_MOUSE	Mme	Neprilysin	7753375	4123380	3.13927e+06	2333158	2459255	2.77647e+06	2786190	3846215
Q61414	K1C15_MOUSE	Krt15	Keratin, type I cytoskeletal 15	9337295	12336065	28615755	10626085	8070515	10257255	8230070	18399720
Q61425	HCDH_MOUSE	Hadh	Hydroxyacyl-coenzyme A dehydrogenase, mitochondrial	19848300	11146800	7113325	10533235	9055250	14428900	7264720	1.13072e+07
Q61475	DAF1_MOUSE	Cd55	Complement decay-accelerating factor, GPI-anchored	14915200	24545500	26244500	16639700	9276329	17185100	9559305	9362020
Q61481-2	PDE1A_MOUSE	Pde1a	Isoform 4 of Dual specificity calcium/calmodulin-dependent 3',5'-cyclic nucleotide phosphodiesterase 1A	1609210	1524430	1245880	1092430	1779220	1273720	1374050	884870
Q61490	CD166_MOUSE	Alcam	CD166 antigen	1025000	561189
Q61496	DDX4_MOUSE	Ddx4	ATP-dependent RNA helicase DDX4	3361305	4369110	2919095	2279190	2695325	3375055	4651730	2794630
Q61503	5NTD_MOUSE	Nt5e	5'-nucleotidase	2.91117e+06	2149810	1398240	878991				1936390
Q61543	GSLG1_MOUSE	Glg1	Golgi apparatus protein 1	9534815	5197605	4.98412e+06	7018800	3.27558e+06	4400584	3572305	5941400
Q61545	EWS_MOUSE	Ewsr1	RNA-binding protein EWS	1061918	986170			574538	593472	831669	914290
Q61550	RAD21_MOUSE	Rad21	Double-strand-break repair protein rad21 homolog	68093
Q61578	ADRO_MOUSE	Fdxr	NADPH:adrenodoxin oxidoreductase, mitochondrial	3073220	3325730	5861140	3623919	4984720	3.50037e+06	4000670	4522735
Q61584-3	FXR1_MOUSE	Fxr1	Isoform B of RNA-binding protein FXR1	4702645	5932105	5470920	6350600	5674530	5695660	6038390	5958195
Q61586	GPAT1_MOUSE	Gpam	Glycerol-3-phosphate acyltransferase 1, mitochondrial	1158830
Q61598	GDIB_MOUSE	Gdi2	Rab GDP dissociation inhibitor beta	5039055	5334675	3937140	4749955	4397975	5984290	4968580	4544990
Q61599	GDIR2_MOUSE	Arhgdib	Rho GDP-dissociation inhibitor 2	877515	1674180		728880		1799350
Q61656	DDX5_MOUSE	Ddx5	Probable ATP-dependent RNA helicase DDX5	5423505	4467945	3398020	3434440	4086305	5143345	5359595	6194145
Q61735-2	CD47_MOUSE	Cd47	Isoform 2 of Leukocyte surface antigen CD47	636958	572484	667840	527419	549428	522470	651203	666718
Q61739-2	ITA6_MOUSE	Itga6	Isoform Alpha-6X1A of Integrin alpha-6	2404720	2011870	723425			2206200
Q61749-2	EI2BD_MOUSE	Eif2b4	Isoform 2 of Translation initiation factor eIF-2B subunit delta							461509	593962
Q61753	SERA_MOUSE	Phgdh	D-3-phosphoglycerate dehydrogenase	5412140	5310795	2932855	2584205	4216250	3070850	8220430	4012740
Q61768	KINH_MOUSE	Kif5b	Kinesin-1 heavy chain	1374645	886614	612107	980939	974218	847802	1341780
Q61781	K1C14_MOUSE	Krt14	Keratin, type I cytoskeletal 14	5.09511e+06	16542600	1.33861e+07	7.92191e+06	5.42719e+06	6.42425e+06	4.38987e+06	5.18622e+06
Q61792	LASP1_MOUSE	Lasp1	LIM and SH3 domain protein 1	3704200	1479380		676784		1017680
Q61823	PDCD4_MOUSE	Pdcd4	Programmed cell death protein 4	961806					516442	1316610
Q61879	MYH10_MOUSE	Myh10	Myosin-10	27342150	24036250	14249120	16798385	16075490	15966860	15508485	18109165
Q61884	MNS1_MOUSE	Mns1	Meiosis-specific nuclear structural protein 1	12483780	12430250	12460685	14096205	13758585	13195675	26165650	30114450
Q61937	NPM_MOUSE	Npm1	Nucleophosmin	461186	1142080	635722	569394	491694	790022	630135	848715
Q61941	NNTM_MOUSE	Nnt	NAD(P) transhydrogenase, mitochondrial
Q61990	PCBP2_MOUSE	Pcbp2	Poly(rC)-binding protein 2	2328190	2356590	1.34631e+06	1.05759e+06	1.50103e+06	1831179	1793893	1796970
Q61999	ODFP1_MOUSE	Odf1	Outer dense fiber protein 1	588709500	737320000	937975000	804785000	869387000	788113000	822081000	1015109500
Q62000	MIME_MOUSE	Ogn	Mimecan	4166420	1298540
Q62086	PON2_MOUSE	Pon2	Serum paraoxonase/arylesterase 2	197513
Q62093	SRSF2_MOUSE	Srsf2	Serine/arginine-rich splicing factor 2	5006890	2800530	2423770	2591430	2385360	4444770	3324850	3627340
Q62148	AL1A2_MOUSE	Aldh1a2	Retinal dehydrogenase 2	3554030	3538345	2990475	3901690	3937470	3683765	6679125	4043970
Q62158	TRI27_MOUSE	Trim27	Zinc finger protein RFP		249470					905567
Q62167	DDX3X_MOUSE	Ddx3x	ATP-dependent RNA helicase DDX3X	4718695	3920910	4301325	4107565	4909500	4535330	5774815	6396640
Q62186	SSRD_MOUSE	Ssr4	Translocon-associated protein subunit delta	4880330	3363155	3511610	2747315	1788990	2215770	2522220	5128465
Q62188	DPYL3_MOUSE	Dpysl3	Dihydropyrimidinase-related protein 3	2.20981e+06	2.04099e+06	1940690	2508870	1791684	1497763	3295760	2284520
Q62189	SNRPA_MOUSE	Snrpa	U1 small nuclear ribonucleoprotein A	453323	216208					257848
Q62219-10	TGFI1_MOUSE	Tgfb1i1	Isoform 10 of Transforming growth factor beta-1-induced transcript 1 protein	929931
Q62252	SP17_MOUSE	Spa17	Sperm surface protein Sp17	57383900	56181755	62659155	64748160	53700585	57837575	56167550	51557100
Q62261	SPTB2_MOUSE	Sptbn1	Spectrin beta chain, non-erythrocytic 1	7810025	4377395	2213150	2183610	1.49333e+06	2724110	2225768	2829490
Q62273	S26A2_MOUSE	Slc26a2	Sulfate transporter	841211	646112	662420	384700	441801	571172		446967
Q62318	TIF1B_MOUSE	Trim28	Transcription intermediary factor 1-beta	4591420	3378365	2492525	2035545	2100430	2950105	3365100	2204475
Q62348	TSN_MOUSE	Tsn	Translin	1803070	1482820	2774200	1686570	1457265	1605520	1207620	996830
Q62351	TFR1_MOUSE	Tfrc	Transferrin receptor protein 1	763840	695522	470924	180319	232862	247033	138595	374040
Q62393-2	TPD52_MOUSE	Tpd52	Isoform 2 of Tumor protein D52	1393220	1085400		327624	908956	1108590	860206	978071
Q62417-2	SRBS1_MOUSE	Sorbs1	Isoform 2 of Sorbin and SH3 domain-containing protein 1	5361285	1145440
Q62418-2	DBNL_MOUSE	Dbnl	Isoform 2 of Drebrin-like protein	979563	550028					1176674
Q62421	SH3G3_MOUSE	Sh3gl3	Endophilin-A3	6438810	6929260	7488420	4575840	11980600	7996980	7984920	5168855
Q62425	NDUA4_MOUSE	Ndufa4	Cytochrome c oxidase subunit NDUFA4	3901424	5511490	5834880	5405650	3105100	3543520	4366530	3988270
Q62426	CYTB_MOUSE	Cstb	Cystatin-B	836886	628701	360339	378808	523074	337047	436818	307294
Q62433	NDRG1_MOUSE	Ndrg1	Protein NDRG1	375333
Q62448	IF4G2_MOUSE	Eif4g2	Eukaryotic translation initiation factor 4 gamma 2	1438990	629621	337998	599066	373817	541002	502363
Q62465	VAT1_MOUSE	Vat1	Synaptic vesicle membrane protein VAT-1 homolog	2674925	2023825	1237590	1247668	1285215	1704750	1571955	1913500
Q62470-2	ITA3_MOUSE	Itga3	Isoform 2 of Integrin alpha-3	1996977	661019	652478	579853
Q62522	ZPBP1_MOUSE	Zpbp	Zona pellucida-binding protein 1	443711000	481148500	509908500	489309000	575344500	619676500	546381000	717988000
Q63811	CANB2_MOUSE	Ppp3r2	Calcineurin subunit B type 2	3881082	4094824	3907849	5723914	4.65798e+06	4935070	5267020	5047790
Q63850	NUP62_MOUSE	Nup62	Nuclear pore glycoprotein p62	2.51548e+06	2.44473e+06	2.29678e+06	2.30668e+06	1.97832e+06	3148930	3439725	2905490
Q63932	MP2K2_MOUSE	Map2k2	Dual specificity mitogen-activated protein kinase kinase 2	2778240	2669440			2016500	2160600	1867230	1632850
Q64012-2	RALY_MOUSE	Raly	Isoform 1 of RNA-binding protein Raly	567918	496139						364934
Q640N2	AR13B_MOUSE	Arl13b	ADP-ribosylation factor-like protein 13B	502794	263749		320832			1351780	1578000
Q64105	SPRE_MOUSE	Spr	Sepiapterin reductase	1871210	1592760	717984	1.02962e+06	1165250	833464	1282500	1057420
Q64133	AOFA_MOUSE	Maoa	Amine oxidase [flavin-containing] A	18947200	17374700	16912700	16991450	17460150	16848940	18800770	20701760
Q64176	EST1E_MOUSE	Ces1e	Carboxylesterase 1E	2.47712e+06	1.507e+06	650118	774261			2349660	2763985
Q64191	ASPG_MOUSE	Aga	N(4)-(beta-N-acetylglucosaminyl)-L-asparaginase	6108500	4509490	2735330	3038235	2819490	3371740	3781510	4098265
Q64310	SURF4_MOUSE	Surf4	Surfeit locus protein 4	7067930	3801715	5547730	3544440	2833050	4612270	3077880	6564535
Q64324	STXB2_MOUSE	Stxbp2	Syntaxin-binding protein 2	3578470	4447645	3957395	4663025	3616090	3365640	4442515	6177935
Q64338-1	PDE1C_MOUSE	Pde1c	Isoform 1 of Dual specificity calcium/calmodulin-dependent 3',5'-cyclic nucleotide phosphodiesterase 1C	848567	1031764	724266	724516	1024608	1.00417e+06	1490725	1904700
Q64339	ISG15_MOUSE	Isg15	Ubiquitin-like protein ISG15	287211	378097	231812
Q64430	ATP7A_MOUSE	Atp7a	Copper-transporting ATPase 1	596405
Q64433	CH10_MOUSE	Hspe1	10 kDa heat shock protein, mitochondrial	38921170	47884580	80156955	79422030	66309905	48901520	63661640	55108815
Q64435	UD16_MOUSE	Ugt1a6	UDP-glucuronosyltransferase 1-6	5085180	5496940	4361165	3758955	2305110	4777970	3859375	4806190
Q64442	DHSO_MOUSE	Sord	Sorbitol dehydrogenase	397101500	475046000	465736500	525178500	659011500	646631500	576655000	581102500
Q64444	CAH4_MOUSE	Ca4	Carbonic anhydrase 4	206282200	184241950	169988450	181939700	206372550	304016350	230587100	266710500
Q64467	G3PT_MOUSE	Gapdhs	Glyceraldehyde-3-phosphate dehydrogenase, testis-specific	1036113000	998651500	1128353000	1374963000	1269327000	977896500	2912005000	2360330000
Q64511	TOP2B_MOUSE	Top2b	DNA topoisomerase 2-beta	2239100	1367310	1209640	1019482	1285170	1205510	1.22573e+06	1530845
Q64512	PTN13_MOUSE	Ptpn13	Tyrosine-protein phosphatase non-receptor type 13	584000
Q64514-2	TPP2_MOUSE	Tpp2	Isoform Short of Tripeptidyl-peptidase 2	129020100	156296750	152067350	182419900	143702900	143268500	127268450	109706700
Q64516-1	GLPK_MOUSE	Gk	Isoform 1 of Glycerol kinase	2697595	1648865	2657975	1370030	3106840	981127	2927705	1954235
Q64518-1	AT2A3_MOUSE	Atp2a3	Isoform SERCA3B of Sarcoplasmic/endoplasmic reticulum calcium ATPase 3	5086150	4695900	3417680	2627090		4854830	2638100	5038550
Q64521	GPDM_MOUSE	Gpd2	Glycerol-3-phosphate dehydrogenase, mitochondrial	268567000	283574500	291473500	345857000	308409500	339238500	338620500	427378000
Q64523	H2A2C_MOUSE	H2ac20	Histone H2A type 2-C	36309700	30098035	67305430	67996450	50265800	68867500	69952550	86410200
Q64727	VINC_MOUSE	Vcl	Vinculin	42826800	9060635	2819055	2622075	3433795	3390280	3386465	3067345
Q64735-2	CR1L_MOUSE	Cr1l	Isoform 2 of Complement component receptor 1-like protein	663349
Q64737	PUR2_MOUSE	Gart	Trifunctional purine biosynthetic protein adenosine-3	1867975	2070840	1443050	1369150	1.02709e+06	857100	1101920	1666480
Q66GT5	PTPM1_MOUSE	Ptpmt1	Phosphatidylglycerophosphatase and protein-tyrosine phosphatase 1	5560135	4803285	6670750	6743445	6695220	5967055	6115860	6657505
Q66LM6-2	F170A_MOUSE	Fam170a	Isoform 2 of Protein FAM170A	891314	883473	994803	948360	1101360	949272	961481	971229
Q67BT3	S13A5_MOUSE	Slc13a5	Na(+)/citrate cotransporter	11233655	13816450	14626210	12113695	14197105	13388255	12307055	12999580
Q67E05-2	BPI_MOUSE	Bpi	Isoform 2 of Bactericidal permeability-increasing protein	24797200	32834550	36031450	37326500	31067700	37026400	37885650	43559700
Q68FD5	CLH1_MOUSE	Cltc	Clathrin heavy chain 1	55153260	45537595	34137050	38583655	27309455	33530955	27751300	26502455
Q68FF6	GIT1_MOUSE	Git1	ARF GTPase-activating protein GIT1	1451210	1894115	1621590	1777780	1618965	1751080	2277890	1839500
Q68FL6	SYMC_MOUSE	Mars1	Methionine--tRNA ligase, cytoplasmic	5758005	8260565	9348870	5956620	7406660	6262365	6288925	6424295
Q69AB2-2	TXND8_MOUSE	Txndc8	Isoform 2 of Thioredoxin domain-containing protein 8	1231830	1.2295e+06	1409365	1732240	1671110	1464585	1898210	2389265
Q69ZB0-2	LRCC1_MOUSE	Lrrcc1	Isoform 2 of Leucine-rich repeat and coiled-coil domain-containing protein 1	404419		1540545	718606	3005065	1082096	956634	1136915
Q69ZF7	CNNM4_MOUSE	Cnnm4	Metal transporter CNNM4	2505640	2646020	2820545	3422290	2744795	2820765	2.08577e+06	2340670
Q69ZN7	MYOF_MOUSE	Myof	Myoferlin	15983270	9733815	10931200	6090035	4765245	5834050	5653385	7953245
Q6A026	PDS5A_MOUSE	Pds5a	Sister chromatid cohesion protein PDS5 homolog A	601078	335236	167284			125733		181854
Q6A068	CDC5L_MOUSE	Cdc5l	Cell division cycle 5-like protein	870973	609823	303204	199072			360317	357617
Q6A0A9	F120A_MOUSE	FAM120A	Constitutive coactivator of PPAR-gamma-like protein 1	959984	403071				372762	1033100
Q6AW46	EST5A_MOUSE	Ces5a	Carboxylesterase 5A	27362600	28631900	20558500	21784600	22314100	23388850	30137300	51124100
Q6DFW4	NOP58_MOUSE	Nop58	Nucleolar protein 58	947025	626581	413077	440229	237884	512368	734049	852488
Q6DFZ1	Q6DFZ1_MOUSE	Gbf1	Golgi-specific brefeldin A-resistance factor 1	2.96262e+06	2.15975e+06	1.64078e+06	1.60688e+06	1.2199e+06	1495323	1.29534e+06	2.16309e+06
Q6DID7-2	WLS_MOUSE	Wls	Isoform 2 of Protein wntless homolog	1492620		562713			725592		693907
Q6DTY7-3	F264_MOUSE	Pfkfb4	Isoform 3 of 6-phosphofructo-2-kinase/fructose-2,6-bisphosphatase 4	1205870	994950		773987	882078	764592	1011090
Q6DVA0	LEMD2_MOUSE	Lemd2	LEM domain-containing protein 2	1281960	564428	351884			706742		479532
Q6EAL8	IL31_MOUSE	Il31	Interleukin-31	107360		333151	263866				215695
Q6GQS1	SCMC3_MOUSE	Slc25a23	Calcium-binding mitochondrial carrier protein SCaMC-3	696750	574848	913030	669225	634731	574643	558602	786618
Q6GQT0-2	CC14A_MOUSE	Cdc14a	Isoform 2 of Dual specificity protein phosphatase CDC14A	1351975	1188110	1547095	1599890	2014055	1091240	2158555	2289060
Q6GQT9	NOMO1_MOUSE	Nomo1	BOS complex subunit NOMO1	8636285	5.36838e+06	4232735	7567410	3836850	3734570	2412433	4817480
Q6GT24	Q6GT24_MOUSE	Prdx6	Peroxiredoxin-6	25780300	27347490	31334290	29741205	29099475	35553710	28505610	26065200
Q6GV12	KDSR_MOUSE	Kdsr	3-ketodihydrosphingosine reductase	4118685	2609800	2168640	1819805	1646515	2473455	1916950	4257245
Q6IE21	OTU6A_MOUSE	Otud6a	OTU domain-containing protein 6A		421026			832419	703937	612309	749360
Q6IFX2	K1C42_MOUSE	Krt42	Keratin, type I cytoskeletal 42	7371800	7715700	5487280	4020610	2873330	5079360	3608060	5355790
Q6IMH0	TEPP_MOUSE	Tepp	Testis, prostate and placenta-expressed protein	17149870	21172800	29158495	26720730	26298875	31873495	26804900	30866350
Q6IMH7	Q6IMH7_MOUSE	Adam6b	A disintegrin and metallopeptidase domain 6B	21932600	24191300	27961650	29704750	31400600	29855800	26683000	42398450
Q6IRU2	TPM4_MOUSE	Tpm4	Tropomyosin alpha-4 chain	353122	362756	205343			524810	407458	527857
Q6J756	CAN11_MOUSE	Capn11	Calpain-11	1220770	2636965	2104770	2120605	2637595	2795155	2295240	2462535
Q6JVL5	LCN12_MOUSE	Lcn12	Epididymal-specific lipocalin-12	8974820		4137625	12078400	6520640	6138040	6275070	4244805
Q6KAR6	EXOC3_MOUSE	Exoc3	Exocyst complex component 3	1379880	1328580	1180910	1119260	1362620	1123000	1097810	750816
Q6NSR3	ADCK2_MOUSE	Adck2	Uncharacterized aarF domain-containing protein kinase 2			222238				495144	414382
Q6NSU3	GL8D1_MOUSE	Glt8d1	Glycosyltransferase 8 domain-containing protein 1	418937	480470	627560	552285	506738	593571	734002	823203
Q6NTA4	RRAGB_MOUSE	Rragb	Ras-related GTP-binding protein B	1442110	1028000	553882	842208	1202060	1305590	974979	1162220
Q6NV83-2	SR140_MOUSE	U2surp	Isoform 2 of U2 snRNP-associated SURP motif-containing protein	1189506	578656	168823			581523	326453
Q6NVE9	PPTC7_MOUSE	Pptc7	Protein phosphatase PTC7 homolog	415171	326153
Q6NXL1	Q6NXL1_MOUSE	Sec24d	Sec24 related gene family, member D (S. cerevisiae)	2297430	1359380	415615	637281	567452	457675		643425
Q6NY15-2	TSG10_MOUSE	Tsga10	Isoform 2 of Testis-specific gene 10 protein	4941210	4955105	11211015	13104130	16056040	10353325	12207630	10354680
Q6NZJ6	IF4G1_MOUSE	Eif4g1	Eukaryotic translation initiation factor 4 gamma 1	2766245	2071300	1123228	1.43145e+06	1417680	1411973	1.29582e+06	1.07754e+06
Q6NZQ0	CF119_MOUSE	Cfap119	Cilia- and flagella-associated protein 119	8780470	10978185	13441605	15615000	12001210	10974395	13896900	14464300
Q6NZR5	Q6NZR5_MOUSE	Skiv2l	Superkiller viralicidic activity 2-like (S. cerevisiae)	94979050	86573300	75173000	102586350	97713750	100341650	107680300	130760550
Q6P1E8	EFCB6_MOUSE	Efcab6	EF-hand calcium-binding domain-containing protein 6	75157200	81322100	81839700	87700500	94414150	84662600	82092050	75913950
Q6P1F6	2ABA_MOUSE	Ppp2r2a	Serine/threonine-protein phosphatase 2A 55 kDa regulatory subunit B alpha isoform	595765	399412		224112	287880	435721	480408	387496
Q6P2L7	GOLM2_MOUSE	Golm2	Protein GOLM2	411593	482456	286766			344048
Q6P4S8	INT1_MOUSE	Ints1	Integrator complex subunit 1	1313130
Q6P4T2	U520_MOUSE	Snrnp200	U5 small nuclear ribonucleoprotein 200 kDa helicase	5445475	3714285	2.63483e+06	3913700	3008800	2994300	2.13665e+06	3159185
Q6P542	ABCF1_MOUSE	Abcf1	ATP-binding cassette sub-family F member 1	201860	302080	315433	273250	351183	281102	346143	340021
Q6P5D8	SMHD1_MOUSE	Smchd1	Structural maintenance of chromosomes flexible hinge domain-containing protein 1	4708750	4061870	2822465	4278025	4374885	4147120	4366550	3231650
Q6P5E4	UGGG1_MOUSE	Uggt1	UDP-glucose:glycoprotein glucosyltransferase 1	29948460	18093555	12860670	12213605	8963980	12405865	9977040	18274110
Q6P5F9	XPO1_MOUSE	Xpo1	Exportin-1	6283485	6.46339e+06	6651610	6885555	7321270	6643720	5336341	4487040
Q6P6L6	Q6P6L6_MOUSE	Gemin4	Gem (Nuclear organelle) associated protein 4		275535	376374
Q6P8X1	SNX6_MOUSE	Snx6	Sorting nexin-6	882098	486704	553694	683330	581532	636216	710758	474687
Q6P8X9	FLTOP_MOUSE	Cfap126	Protein Flattop	21716585	17828275	16647980	24125040	21188520	22561735	22388185	20153350
Q6P8Y0	CF161_MOUSE	Cfap161	Cilia- and flagella-associated protein 161	16536735	15676440	18067615	19054400	22162715	27911655	25395015	27045250
Q6P8Y2	Q6P8Y2_MOUSE	Iqcf4	IQ motif containing F4	1718690	1858490	1125530	1560920	1911070	1.16529e+06	1.32161e+06	1524405
Q6P926-3	SPA24_MOUSE	Spata24	Isoform 3 of Spermatogenesis-associated protein 24	1055480	818069	1128684	1.0797e+06	1081765	1190614	2119410	1699770
Q6P9J9	ANO6_MOUSE	Ano6	Anoctamin-6	1258470	956460	787217	724096	665698	766498	950900	1117760
Q6P9R2	OXSR1_MOUSE	Oxsr1	Serine/threonine-protein kinase OSR1	1223825	1268000	881683	1056890	1101680	719314	1923935	1.31801e+06
Q6P9S7	GLT10_MOUSE	Galnt10	Polypeptide N-acetylgalactosaminyltransferase 10	473259					258068
Q6PAR5-2	GAPD1_MOUSE	Gapvd1	Isoform 2 of GTPase-activating protein and VPS9 domain-containing protein 1	1225980	787298	543963		595152
Q6PAV2-2	HERC4_MOUSE	Herc4	Isoform 2 of Probable E3 ubiquitin-protein ligase HERC4	748300	1785990	1903320	1641820	1.13723e+06	1547320	1640560	1169090
Q6PB44-2	PTN23_MOUSE	Ptpn23	Isoform 2 of Tyrosine-protein phosphatase non-receptor type 23	672530	821233		595118	633602
Q6PB66	LPPRC_MOUSE	Lrpprc	Leucine-rich PPR motif-containing protein, mitochondrial	8519705	4704713	3.52014e+06	2979151	1.99889e+06	2.58909e+06	2126229	3980175
Q6PB93	GALT2_MOUSE	Galnt2	Polypeptide N-acetylgalactosaminyltransferase 2	1689284	1229863	1021350	1008001	602353	868838	1580030	1958285
Q6PCM2-2	INT6_MOUSE	Ints6	Isoform 2 of Integrator complex subunit 6					590899
Q6PD03	2A5A_MOUSE	Ppp2r5a	Serine/threonine-protein phosphatase 2A 56 kDa regulatory subunit alpha isoform	4310185	5077680	5235670	5539020	5508700	6083885	6628060	6991965
Q6PD10	IP6K1_MOUSE	Ip6k1	Inositol hexakisphosphate kinase 1	1828630	2389990	2299525	2770900	2919425	2586600	3554150	3131350
Q6PD26	PIGS_MOUSE	Pigs	GPI transamidase component PIG-S	2990140	2005605	2119880	2135750	1727740	2410880	2662030	3198425
Q6PDG5-2	SMRC2_MOUSE	Smarcc2	Isoform 2 of SWI/SNF complex subunit SMARCC2	1953620	1431935	882240	691274	424606	1084720	1266540	1.38545e+06
Q6PDI5-2	ECM29_MOUSE	Ecpas	Isoform 2 of Proteasome adapter and scaffold protein ECM29	7772465	13991700	6555615	11208600	11862400	5761784	5189500	3.83377e+06
Q6PDL0	DC1L2_MOUSE	Dync1li2	Cytoplasmic dynein 1 light intermediate chain 2	761392	945328	458505				595381
Q6PDM2-2	SRSF1_MOUSE	Srsf1	Isoform 2 of Serine/arginine-rich splicing factor 1	3820160	2937900	1649170	2526530	1590960	1978575	2407100	2665720
Q6PDN3	MYLK_MOUSE	Mylk	Myosin light chain kinase, smooth muscle	25698150	2451845	452521			1084710	923971	5488089
Q6PDQ2	CHD4_MOUSE	Chd4	Chromodomain-helicase-DNA-binding protein 4	1.37023e+06	1000150	735624	739678		698806		783215
Q6PDY2	AEDO_MOUSE	Ado	2-aminoethanethiol dioxygenase	5239730	2693732	5518670	3037540	4541370	5847680	3.69259e+06	3543565
Q6PE01	SNR40_MOUSE	Snrnp40	U5 small nuclear ribonucleoprotein 40 kDa protein	1878350	1089980		605025	1034300	1562570	717645	1.09146e+06
Q6PE15-2	ABHDA_MOUSE	Abhd10	Isoform 2 of Palmitoyl-protein thioesterase ABHD10, mitochondrial	50437300	46710575	30197180	69067900	51142550	61479300	52669950	51311200
Q6PE87	CF206_MOUSE	Cfap206	Cilia- and flagella-associated protein 206	6141570	6471395	6964540	7534905	7192345	7184500	7158660	10961545
Q6PFD9	NUP98_MOUSE	Nup98	Nuclear pore complex protein Nup98-Nup96	4100585	3534355	2574280	2743885	2439760	3.01293e+06	2501035	3808485
Q6PGC1	DHX29_MOUSE	Dhx29	ATP-dependent RNA helicase DHX29	1738080	1220700
Q6PGH0	UBTD2_MOUSE	Ubtd2	Ubiquitin domain-containing protein 2	2093686	2.70661e+06	1.88882e+06	2946215	3124485	3464265	3406655	3156350
Q6PHU5-2	SORT_MOUSE	Sort1	Isoform 2 of Sortilin	19154235	14274670	12822940	12153425	11126920	13109630	12363115	14481330
Q6PHZ2	KCC2D_MOUSE	Camk2d	Calcium/calmodulin-dependent protein kinase type II subunit delta	1272230	618520	439424			601633	366717	650418
Q6PIX9-2	CQ080_MOUSE	D11Wsu47e	Isoform 2 of Uncharacterized protein C17orf80 homolog	1940460	263936	579101	600820	374890	189717
Q6Q477	AT2B4_MOUSE	Atp2b4	Plasma membrane calcium-transporting ATPase 4	945697	552770	1583130	1762220	1107830	865536	1130070	944988
Q6SP97	ENKUR_MOUSE	Enkur	Enkurin	1129890	1320930	2702810	3834900	5325140	3585420	5964490	4640125
Q6TDU8	DNAI7_MOUSE	Dnai7	Dynein axonemal intermediate chain 7	19121115	19179050	22711200	28905850	31164050	20826040	27605755	27080450
Q6U7H8-2	PI5L1_MOUSE	Pip5kl1	Isoform 2 of Phosphatidylinositol 4-phosphate 5-kinase-like protein 1			228989
Q6UJY2	SL9C1_MOUSE	Slc9c1	Sodium/hydrogen exchanger 10	559027	641699	792946	794323	765319	562044	1164000	973234
Q6UQ17	AT8B3_MOUSE	Atp8b3	Phospholipid-transporting ATPase IK	21493885	25408280	25863740	24914170	25127895	22967865	19734900	18006135
Q6URW6-2	MYH14_MOUSE	Myh14	Isoform 2 of Myosin-14	811907	651030			323912	358716	419720	471490
Q6V3W6	DRC7_MOUSE	Drc7	Dynein regulatory complex subunit 7	15796295	16909855	16839320	17399225	15600490	17358315	15946470	14814625
Q6WIZ7	Q6WIZ7_MOUSE	Aoc1l3	Amine oxidase	1209020	439938		1427565		1708265	673844	584050
Q6X6Z7	TEKT3_MOUSE	Tekt3	Tektin-3	120342200	121710200	117388700	134071200	130355350	93612100	349187500	153698000
Q6X786	ZPBP2_MOUSE	Zpbp2	Zona pellucida-binding protein 2	18589045	21735840	22358600	22114050	20323505	24104850	24016750	28984800
Q6X893-2	CTL1_MOUSE	Slc44a1	Isoform 2 of Choline transporter-like protein 1	454024	241155	191815				227309	387362
Q6XLQ8	Q6XLQ8_MOUSE	Calu	Calumenin	6184785	3472940	2474990	2347250	2503120	4183280	3611450	5002605
Q6XPS7	Q6XPS7_MOUSE	Tha1	L-threonine aldolase	1.58492e+06	1668360	853009	847687	886546	1587580	703490	1.08459e+06
Q6ZPJ0	TEX2_MOUSE	Tex2	Testis-expressed protein 2	654865	561948	487706	490370	597157	565606	399050	374077
Q6ZPJ3	UBE2O_MOUSE	Ube2o	(E3-independent) E2 ubiquitin-conjugating enzyme UBE2O			164877
Q6ZPR5-2	NSMA3_MOUSE	Smpd4	Isoform 2 of Sphingomyelin phosphodiesterase 4	6342760	6424670	6759015	5964290	5786545	5431150	4604455	4894300
Q6ZQ08-4	CNOT1_MOUSE	Cnot1	Isoform 4 of CCR4-NOT transcription complex subunit 1	2084495	2095520	1902850	1382590	1143380	1707740	1485430	1453690
Q6ZQ38	CAND1_MOUSE	Cand1	Cullin-associated NEDD8-dissociated protein 1	81831350	84615050	83333200	99283950	90934000	79887650	66038150	59083850
Q6ZQ58	LARP1_MOUSE	Larp1	La-related protein 1	285236	279026	211265
Q6ZQ88	KDM1A_MOUSE	Kdm1a	Lysine-specific histone demethylase 1A	2838820	1503560	1111840	812207		1080630
Q6ZQH8	NU188_MOUSE	Nup188	Nucleoporin NUP188	6.62802e+06	7558410	8816355	13309700	7352380	8205922	5696062	9669230
Q6ZQI3	MLEC_MOUSE	Mlec	Malectin	8843520	5341655	5015525	4135925	3481505	4475350	4686450	7666360
Q6ZQM8	UD17_MOUSE	Ugt1a7	UDP-glucuronosyltransferase 1A7	2426915	2687500	1719315	1767415	919267	1896370	1732160	2144020
Q6ZWN5	RS9_MOUSE	Rps9	40S ribosomal protein S9	4632040	5776840	7947965	8489130	8475795	6250435	8345520	11101380
Q6ZWQ0	SYNE2_MOUSE	Syne2	Nesprin-2	2.11984e+06	1.1959e+06	868772	1086000	423290	993983	428742	803225
Q6ZWQ7	SPCS3_MOUSE	Spcs3	Signal peptidase complex subunit 3	2606090	3974540	4097510	2.0963e+06	3109400	3844170	3906210	3160265
Q6ZWQ9	Q6ZWQ9_MOUSE	Myl12a	Myosin, light chain 12A, regulatory, non-sarcomeric	3135770	2811450	2404960	2370160	1.46317e+06	2685960	2574900	3776070
Q6ZWR4-2	2ABB_MOUSE	Ppp2r2b	Isoform 2 of Serine/threonine-protein phosphatase 2A 55 kDa regulatory subunit B beta isoform	1.49323e+06	1.62364e+06	1.9398e+06	2.14984e+06	2034952	2.14884e+06	2053680	2310795
Q6ZWV3	RL10_MOUSE	Rpl10	60S ribosomal protein L10	1568290	1.04252e+06	1710980	1.26202e+06	1486108	1.24778e+06	1.42136e+06	2418345
Q6ZWV7	RL35_MOUSE	Rpl35	60S ribosomal protein L35							326182	284454
Q6ZWX6	IF2A_MOUSE	Eif2s1	Eukaryotic translation initiation factor 2 subunit 1	3.6093e+06	3287596	2.62065e+06	2344039	2.52366e+06	3.44684e+06	3.10628e+06	3844520
Q6ZWY3	RS27L_MOUSE	Rps27l	40S ribosomal protein S27-like	864083	671359	418911	1537500	1154320	870856	1310310	1776270
Q6ZWZ4	Q6ZWZ4_MOUSE	Rpl36	60S ribosomal protein L36			3107190	739769	2025900	902160	1520434	1308212
Q715T0	TXND3_MOUSE	Nme8	Thioredoxin domain-containing protein 3	48002200	52062000	52330650	66216050	60669750	70207400	63857250	123830450
Q71KT5	ERG24_MOUSE	Tm7sf2	Delta(14)-sterol reductase TM7SF2	1503440		658727	666820		6897350		2176980
Q71RI9-2	KAT3_MOUSE	Kyat3	Isoform 2 of Kynurenine--oxoglutarate transaminase 3	873399	635898	684214	770639	303584	611936	568805	822789
Q76HL1	PRS43_MOUSE	Prss43	Putative inactive serine protease 43	7604986	14618500	16486500	8610200	14976700	17879300	14635500	9415705
Q76LS9-2	MINY1_MOUSE	Mindy1	Isoform 2 of Ubiquitin carboxyl-terminal hydrolase MINDY-1	101621	103128
Q76MZ3	2AAA_MOUSE	Ppp2r1a	Serine/threonine-protein phosphatase 2A 65 kDa regulatory subunit A alpha isoform	12643445	13365705	10977665	13641050	11933780	8869720	26307000	15725400
Q78IK2	ATPMK_MOUSE	Atp5mk	ATP synthase membrane subunit K, mitochondrial	17130700	18895960	22808410	25525280	22984380	18045250	19548750	23929000
Q78IK4	MIC27_MOUSE	Apool	MICOS complex subunit Mic27	5820690	5367245	6204505	5357690	6108135	6512645	7152240	8403135
Q78IS1	TMED3_MOUSE	Tmed3	Transmembrane emp24 domain-containing protein 3	488255		481715	596720				259033
[truncated: 1,921 more rows]
