# Supplementary material for: ARMH2 is a cytosolic component of CatSper crucial for sperm function
Source: Nat Commun. 2025 Nov 21;16:10243. doi: 10.1038/s41467-025-65952-0 (PMC12638846; doi:10.1038/s41467-025-65952-0)
Supplement: Supplementary file 8 — Source data [file 41467_2025_65952_MOESM8_ESM.xlsx]

## Sheet: Fig. 2a
Fig. 2a
Uniprot	iPTM
A0A286YCZ6	0.75
P80315	0.68
P62806	0.59
F7AI47	0.59
P62900	0.56
O08547	0.56
A0A0N4SV00	0.55
A0A0B4J1J6	0.55
Q8BP67	0.54
P62267	0.53
G3UZF2	0.51
A0A087WS46	0.49
A0A1B0GS70	0.49
P56480	0.48
E9Q1F2	0.48
A0A494BBJ6	0.48
E9Q5F6	0.47
P38647	0.47
A0A1B0GQX5	0.47
Q99KV1	0.46
A0A1W2P7B7	0.46
Q792Z1	0.45
O55022	0.45
Q9Z1R9	0.44
Q9QUK9	0.44
Q8BX46	0.44
Q8BTM8	0.43
Q3ULD5	0.42
Q3TYE1	0.42
Q9CPN7	0.41
P70333	0.41
Q9QYJ0	0.4
P10126	0.4
Q9CPN9	0.4
Q3TWW8	0.4
P99024	0.39
P63037	0.39
Q9Z1R2	0.39
Q9WTM5	0.39
Q3UTC9	0.39
A0A494BAZ2	0.39
F6UR69	0.39
E9Q1J7	0.38
P54071	0.38
Q5SSW2	0.38
A0A0G2JG10	0.38
Q61390	0.38
P60122	0.37
Q3V132	0.37
P68372	0.36
Q7TMM9	0.36
P68373	0.36
P16627	0.36
E9Q1Y9	0.36
P63268	0.36
P01867	0.36
E9QNU1	0.35
Q9D646	0.35
Q922R8	0.35
A2AFI6	0.35
Q9ERZ3	0.35
P01865	0.35
Q9JLV1	0.35
Q9D8N0	0.35
P17156	0.34
P05214	0.34
Q61696	0.34
Q61765	0.34
Q61897	0.34
P11983	0.34
Q62168	0.34
Q6P5F9	0.33
H3BL49	0.33
Q6IFX2	0.33
P63017	0.32
Q497I4	0.32
Q9Z2T6	0.32
P35564	0.32
E9Q133	0.32
Q32KG4	0.32
P52194	0.31
Q03265	0.31
Q8VED5	0.31
Q924C1	0.31
Q99M74	0.31
Q8K410	0.31
P20029	0.3
Q3UV17	0.3
A2A513	0.3
Q9R160	0.3
Q8BUV3	0.3
Q3TKD0	0.3
Q922U2	0.29
P50446	0.29
P07901	0.29
Q91YQ5	0.29
P07724	0.29
Q9ESU7	0.29
Q9Z0Y7	0.29
Q9EPL8	0.29
F6TK14	0.29
Q8VDN2	0.28
Q8VIJ6	0.28
Q99MR8	0.28
P04104	0.28
Q3TTY5	0.28
P58252	0.28
Q8C176	0.28
Q8BJS8	0.28
Q01853	0.28
Q91ZA3	0.27
Q8CIE6	0.27
Q9ERK4	0.27
Q91VR5	0.27
E9Q160	0.27
Q8VDM4	0.27
Q3UJB0	0.27
P70168	0.27
E9Q152	0.26
O55143	0.26
Q8BHG1	0.26
Q8BKC5	0.25
E9Q0F0	0.25
Q5SV64	0.25
Q6VGS5	0.25
Q8BU30	0.25
Q921M3	0.25
Q6ZQ06	0.24

## Sheet: Fig. 2e
Fig. 2e

## Sheet: Fig. 2f
Fig. 2f

## Sheet: Fig. 3
Taxid	Species	Armh2_ODB_11	Armh2	Catsperq (theta, Tmem249)	Efcab9	Catsper1	Catsper2	Catsper3	Catsper4	Catsperb (beta)	Catsperd (delta)	Catspere (epsilon)	Catsperg (gamma)	Catsperh (eta, Tmem262)	Catspert (tau, C2cd6)	CatSperz (zeta)
9715_0	Mirounga leonina	9715_0:00374f	9715_0:00374f	9715_0:0019eb	9715_0:0002ed	9715_0:001b02	9715_0:004502	9715_0:001ebe	9715_0:002377	9715_0:00432a	9715_0:004c67,9715_0:004c91	9715_0:0018ba	9715_0:002c87	9715_0:001cf2	9715_0:001265
9716_0	Mirounga angustirostris	9716_0:0044e9	9716_0:0044e9	9716_0:002f65	9716_0:0005a7	9716_0:002d34	9716_0:0037a3	9716_0:000349,9716_0:0005cb	9716_0:0032e4	9716_0:0036ca	9716_0:003a6e	9716_0:000e0f	9716_0:002528	9716_0:002996	9716_0:004675	9716_0:002c2f
29088_0	Neomonachus schauinslandi	29088_0:0026fc	29088_0:0026fc	29088_0:001471	29088_0:00224b	29088_0:0032c1	29088_0:002c8a	29088_0:002271	29088_0:0013f3	29088_0:002da4	29088_0:00032b	29088_0:002157	29088_0:00447d	29088_0:0034f8	29088_0:000d03	29088_0:0033e7
9720_0	Phoca vitulina	9720_0:002bb0	9720_0:002bb0		9720_0:000d13	9720_0:001cd8	9720_0:0020fc	9720_0:002ce3	9720_0:000587	9720_0:000d94	9720_0:004419	9720_0:003c1d	9720_0:003d96	9720_0:001be1	9720_0:000098	9720_0:001c82
9713_0	Leptonychotes weddellii	9713_0:00274d	9713_0:00274d	9713_0:003f06	9713_0:0052f5	9713_0:002a19	9713_0:0001aa	9713_0:000cbd	9713_0:004698	9713_0:0026eb	9713_0:0048a2	9713_0:003ee5	9713_0:00278d,9713_0:004ec4	9713_0:002019	9713_0:0045db
9711_0	Halichoerus grypus	9711_0:001cb1	9711_0:001cb1	9711_0:001425	9711_0:00269f	9711_0:002830	9711_0:002638	9711_0:004523	9711_0:002442	9711_0:000a31	9711_0:001c41	9711_0:002ac3	9711_0:00245e	9711_0:000ec3	9711_0:000b74
34886_0	Eumetopias jubatus	34886_0:001834	34886_0:001834	34886_0:00453e	34886_0:001011	34886_0:002b02	34886_0:003952	34886_0:0011ce	34886_0:0022b1	34886_0:000068	34886_0:003834	34886_0:001fd2	34886_0:004014	34886_0:002ac5	34886_0:00048c	34886_0:002a31
34884_0	Callorhinus ursinus	34884_0:003039	34884_0:003039	34884_0:000ecd	34884_0:000882	34884_0:001b69	34884_0:0024ab	34884_0:004af7	34884_0:00436e	34884_0:000cf5,34884_0:000dfd	34884_0:004b52	34884_0:001a90	34884_0:00402b	34884_0:001cff	34884_0:000503,34884_0:00052f	34884_0:001b33
9704_0	Zalophus californianus	9704_0:0022f3	9704_0:0022f3	9704_0:001660	9704_0:001b99	9704_0:003980	9704_0:001f83	9704_0:00196f	9704_0:0013bf	9704_0:001c57	9704_0:000640	9704_0:00328e,9704_0:003443	9704_0:004c14	9704_0:003750	9704_0:000d16	9704_0:003744
9708_0	Odobenus rosmarus divergens	9708_0:002aa8	9708_0:002aa8	9708_0:001a50	9708_0:000191	9708_0:000728	9708_0:0038f3	9708_0:002797	9708_0:000908	9708_0:0008b1	9708_0:000ad1	9708_0:001975	9708_0:000dea	9708_0:0006c5	9708_0:000582	9708_0:00073e
9643_0	Ursus americanus	9643_0:0020a8	9643_0:0020a8	9643_0:00436c	9643_0:00130e	9643_0:004106	9643_0:0005c5	9643_0:0016be	9643_0:004ace	9643_0:002bd3,9643_0:002c61	9643_0:004279	9643_0:0002e4	9643_0:00005e	9643_0:0040df	9643_0:002a83	9643_0:0040b5
9644_0	Ursus arctos	9644_0:002e75	9644_0:002e75	9644_0:003b1b	9644_0:0027d3	9644_0:000677	9644_0:0000ec	9644_0:0015a8	9644_0:001b64	9644_0:001238	9644_0:00369b	9644_0:002d7f	9644_0:00233c		9644_0:00435a	9644_0:000719
29073_0	Ursus maritimus	29073_0:003a23	29073_0:003a23	29073_0:004f84	29073_0:001192	29073_0:0028dc	29073_0:003ffe	29073_0:0046cc	29073_0:003b52	29073_0:002fec	29073_0:000de7	29073_0:0021bd	29073_0:001965,29073_0:001cf7	29073_0:002bb3	29073_0:000557	29073_0:0029ae
9646_0	Ailuropoda melanoleuca	9646_0:0015a7	9646_0:0015a7	9646_0:0026e1	9646_0:000b7e,9646_0:005039	9646_0:00443e	9646_0:001904	9646_0:000bce	9646_0:0005df	9646_0:003a5d,9646_0:003bd6	9646_0:00107a	9646_0:0020f3	9646_0:003484	9646_0:0042f5	9646_0:000787	9646_0:003fe7
36723_0	Mustela erminea	36723_0:0010fe	36723_0:0010fe	36723_0:003e25	36723_0:000b99	36723_0:002890	36723_0:001701	36723_0:000c7e	36723_0:00300b	36723_0:0017d3	36723_0:000772	36723_0:003f62	36723_0:00495f	36723_0:00250c	36723_0:0024ad	36723_0:002b16
9669_0	Mustela putorius furo	9669_0:0025f6	9669_0:0025f6	9669_0:0050ee	9669_0:000ac8	9669_0:0005c2	9669_0:003e06	9669_0:000b0d	9669_0:003615	9669_0:00090f	9669_0:0003be	9669_0:002502	9669_0:0011ad	9669_0:0006d1	9669_0:00151e	9669_0:0006e4
452646_0	Neovison vison	452646_0:000401	452646_0:000401	452646_0:001818	452646_0:000600,452646_0:0006b5	452646_0:002966	452646_0:004645	452646_0:0002c8	452646_0:000df5	452646_0:004910	452646_0:002222	452646_0:00399e	452646_0:0026d4	452646_0:002e1b	452646_0:00120a	452646_0:002f55
9662_0	Meles meles	9662_0:00161c	9662_0:00161c	9662_0:000259	9662_0:000aeb	9662_0:002431	9662_0:00196d	9662_0:000cde	9662_0:0001b5	9662_0:001816	9662_0:004833	9662_0:003e2f	9662_0:0042ff	9662_0:002411	9662_0:00287a	9662_0:00219a
9657_0	Lutra lutra	9657_0:001df5	9657_0:001df5	9657_0:001392	9657_0:0016fc	9657_0:0031c5	9657_0:002421	9657_0:0017ea	9657_0:001498	9657_0:0022c4	9657_0:000508	9657_0:0041e8,9657_0:004292	9657_0:0047a6,9657_0:004961	9657_0:003460	9657_0:000f97	9657_0:00308d
76717_0	Lontra canadensis	76717_0:001575	76717_0:001575	76717_0:004a19	76717_0:0007a0	76717_0:002f22	76717_0:000f98	76717_0:003967	76717_0:00182c	76717_0:002e77	76717_0:0035fd	76717_0:00179f	76717_0:003fca	76717_0:003052	76717_0:0013c2	76717_0:002f5c
391180_0	Enhydra lutris kenyoni	391180_0:0046ad	391180_0:0046ad	391180_0:001853	391180_0:000871	391180_0:002240	391180_0:000578	391180_0:000890	391180_0:003017	391180_0:001e1b	391180_0:004421	391180_0:00243a	391180_0:00435b	391180_0:0020d4	391180_0:00010d	391180_0:0020f7
286419_0	Canis lupus dingo	286419_0:004c77	286419_0:004c77	286419_0:002631	286419_0:000bfe	286419_0:003219	286419_0:0047a1	286419_0:00211d,286419_0:00232c	286419_0:000578	286419_0:001823	286419_0:003434	286419_0:001584,286419_0:001661	286419_0:0000fd	286419_0:0030ad	286419_0:004e38	286419_0:002ff6
9615_0	Canis lupus familiaris	9615_0:004c73	9615_0:004c73	9615_0:0026a6	9615_0:000c57	9615_0:002fff	9615_0:0046ab	9615_0:002136	9615_0:0005f2	9615_0:0017e1	9615_0:0034a4	9615_0:0014a8,9615_0:0016c3	9615_0:00010f	9615_0:003022	9615_0:004e13	9615_0:0031c7
494514_0	Vulpes lagopus	494514_0:002f5d	494514_0:002f5d	494514_0:002b14	494514_0:00114e	494514_0:0033f3	494514_0:000884	494514_0:002086	494514_0:002738	494514_0:001f9f	494514_0:002189	494514_0:00001d	494514_0:000885	494514_0:003343	494514_0:004a64	494514_0:003435
9627_0	Vulpes vulpes	9627_0:00181f	9627_0:00181f	9627_0:004778	9627_0:000335	9627_0:0020ea		9627_0:0010b4	9627_0:003313	9627_0:004374	9627_0:003bd9	9627_0:001f2d	9627_0:002b10	9627_0:0020a2	9627_0:001db6	9627_0:0011dc,9627_0:0020d8
61383_0	Lynx canadensis	61383_0:0013e3	61383_0:0013e3	61383_0:004978	61383_0:0000fb	61383_0:00304e	61383_0:001952	61383_0:0003f3	61383_0:0027aa	61383_0:001b98	61383_0:000826	61383_0:004634	61383_0:003f8e	61383_0:003109	61383_0:00287d	61383_0:002de9
61384_0	Lynx rufus	61384_0:003bf5	61384_0:003bf5	61384_0:000a35	61384_0:0001ca	61384_0:0048f9	61384_0:000c73	61384_0:000286	61384_0:001d24	61384_0:0014d9	61384_0:003285	61384_0:000f05	61384_0:0010ea	61384_0:004910	61384_0:001dc6	61384_0:004949
37029_0	Prionailurus bengalensis	37029_0:0024a4	37029_0:0024a4	37029_0:003090	37029_0:0004cd	37029_0:001179	37029_0:003857	37029_0:0004ac	37029_0:000dc5	37029_0:003687	37029_0:002082	37029_0:004a11	37029_0:002c7e	37029_0:00151f	37029_0:000d3d	37029_0:001573
61388_0	Prionailurus viverrinus	61388_0:001375	61388_0:001375	61388_0:0046cd	61388_0:00019b	61388_0:002f04	61388_0:001894	61388_0:0000a2	61388_0:00264a	61388_0:0017d2	61388_0:00095b	61388_0:00436e	61388_0:003d1b	61388_0:002e45	61388_0:002359	61388_0:002d2c
46844_0	Leopardus geoffroyi	46844_0:002370	46844_0:002370	46844_0:003b41	46844_0:000406	46844_0:0011fb	46844_0:0036e4	46844_0:00028b	46844_0:000edc	46844_0:0035db	46844_0:001b82	46844_0:003dc0	46844_0:002ec4	46844_0:001473	46844_0:000ef8	46844_0:001128
9685_0	Felis catus	9685_0:001914	9685_0:001914	9685_0:004c87	9685_0:000010,9685_0:00014c	9685_0:00318a	9685_0:001b35	9685_0:0003d3	9685_0:0026fd	9685_0:001b5a	9685_0:000b9c	9685_0:004aee	9685_0:0043f9	9685_0:0031b9	9685_0:0024e5	9685_0:002fc3
1608482_0	Puma yagouaroundi	1608482_0:00412c	1608482_0:00412c	1608482_0:00251d	1608482_0:0003d6	1608482_0:0048a1	1608482_0:002314	1608482_0:002ce0	1608482_0:0005f8	1608482_0:001049	1608482_0:0042d6	1608482_0:003573	1608482_0:002ea7	1608482_0:00482b	1608482_0:000f46
9696_0	Puma concolor	9696_0:0017a4	9696_0:0017a4		9696_0:002833	9696_0:0011cb	9696_0:001b60	9696_0:002876	9696_0:00085d	9696_0:001b14	9696_0:001443	9696_0:002e98	9696_0:000fff	9696_0:0011c9	9696_0:000a8d	9696_0:001220
32536_0	Acinonyx jubatus	32536_0:0034fd	32536_0:0034fd	32536_0:001444	32536_0:00034e	32536_0:003ccd	32536_0:0019d1	32536_0:0027e5	32536_0:000bd5	32536_0:001808	32536_0:004289	32536_0:003e1e	32536_0:003bdc	32536_0:003c8d	32536_0:0006ed	32536_0:003cfb
9689_0	Panthera leo	9689_0:00177f	9689_0:00177f	9689_0:004963	9689_0:0004cb	9689_0:00308e	9689_0:001bda	9689_0:000236	9689_0:002479	9689_0:0018c4	9689_0:00089d	9689_0:004ae8	9689_0:00414e	9689_0:003181	9689_0:0025a7	9689_0:002f26
9694_0	Panthera tigris	9694_0:0014ce	9694_0:0014ce	9694_0:00486b	9694_0:000525	9694_0:003061	9694_0:001b4c	9694_0:0000b9	9694_0:002712	9694_0:001cf3	9694_0:000aa0	9694_0:004dfa	9694_0:00429d	9694_0:003045	9694_0:0028fa	9694_0:0033a2
9691_0	Panthera pardus	9691_0:003ab3	9691_0:003ab3	9691_0:0047e0	9691_0:00123f	9691_0:002d48	9691_0:0008b6	9691_0:0036a4	9691_0:0043fa	9691_0:0020dd	9691_0:0041b1	9691_0:0005b3	9691_0:00435a	9691_0:002e55	9691_0:004da7	9691_0:002da3
95912_0	Hyaena hyaena	95912_0:003cc8	95912_0:003cc8	95912_0:0035fc	95912_0:0017eb	95912_0:0026d4	95912_0:001396	95912_0:002294	95912_0:000200	95912_0:001300	95912_0:002b8a	95912_0:001ac1	95912_0:003e96	95912_0:0026da	95912_0:003eb4	95912_0:0026ac
37032_0	Suricata suricatta	37032_0:00195a	37032_0:00195a	37032_0:004002	37032_0:001670	37032_0:003240	37032_0:0026d1	37032_0:001872	37032_0:001e9d	37032_0:00276d	37032_0:0037f8	37032_0:000cc8	37032_0:00417b	37032_0:003021	37032_0:0009e9	37032_0:0031db
9796_0	Equus caballus	9796_0:003e15	9796_0:003e15	9796_0:00218d	9796_0:003187	9796_0:002c82	9796_0:0002ae	9796_0:0031e4	9796_0:0006ab	9796_0:00450e	9796_0:0018e3	9796_0:004d06	9796_0:00240b	9796_0:002ccd	9796_0:003a31,9796_0:003aac	9796_0:002ddf
9793_0	Equus asinus	9793_0:001f88	9793_0:001f88	9793_0:0029b0	9793_0:0022d8	9793_0:005142	9793_0:0003c5	9793_0:002982	9793_0:0015b5	9793_0:001abb	9793_0:003eae	9793_0:0051b2,9793_0:0051b9	9793_0:004afc	9793_0:0050f3	9793_0:00108a	9793_0:00504d
9798_0	Equus przewalskii	9798_0:0045e8	9798_0:0045e8		9798_0:0006fd,9798_0:000704	9798_0:00043e	9798_0:0045be	9798_0:000716	9798_0:0024b7	9798_0:0026d8	9798_0:004be3	9798_0:003eba,9798_0:004877,9798_0:00487a	9798_0:004ba5,9798_0:005292	9798_0:002b2f	9798_0:003d37	9798_0:00498f
73337_0	Ceratotherium simum simum	73337_0:002855	73337_0:002855	73337_0:004aa4	73337_0:001e0b	73337_0:00393f	73337_0:00090e	73337_0:0005f2	73337_0:00155f	73337_0:002f39	73337_0:004509	73337_0:003f90	73337_0:0045c7	73337_0:003914	73337_0:0018e4	73337_0:003954
9739_0	Tursiops truncatus	9739_0:00251e	9739_0:00251e	9739_0:003bc2	9739_0:000e90	9739_0:0020b7	9739_0:000a31	9739_0:001092	9739_0:0002df	9739_0:0009ed	9739_0:000f82	9739_0:0000ed	9739_0:004293	9739_0:001f23	9739_0:001d77	9739_0:0021f6
9733_0	Orcinus orca	9733_0:00224c	9733_0:00224c	9733_0:0009ba	9733_0:001dfb	9733_0:00062e		9733_0:003d22	9733_0:000cdb	9733_0:0000ed	9733_0:002e51	9733_0:00447f	9733_0:004364	9733_0:000631	9733_0:000156	9733_0:00057a
9731_0	Globicephala melas	9731_0:0029cb	9731_0:0029cb	9731_0:0022ff	9731_0:002d46	9731_0:0031bf	9731_0:003c3c	9731_0:001b8b	9731_0:000394	9731_0:002c18	9731_0:00277a	9731_0:0019be	9731_0:00211c	9731_0:00319e	9731_0:0000bb	9731_0:003158
90247_0	Lagenorhynchus obliquidens	90247_0:00278a	90247_0:00278a	90247_0:002bc3	90247_0:0033e8	90247_0:003b60	90247_0:0033ba	90247_0:0006c8	90247_0:0010eb	90247_0:001e2f	90247_0:00360d	90247_0:001fb9	90247_0:002f4d	90247_0:003b8d	90247_0:0002a0	90247_0:003bc6
1706337_0	Neophocaena asiaeorientalis asiaeorientalis	1706337_0:001fdb	1706337_0:001fdb	1706337_0:000df4	1706337_0:002249	1706337_0:001aac	1706337_0:003f5b	1706337_0:00202c	1706337_0:0038a7	1706337_0:0045e5	1706337_0:001561	1706337_0:0003ab	1706337_0:00426c	1706337_0:001a50	1706337_0:0028fb	1706337_0:001ae1
42100_0	Phocoena sinus	42100_0:00299a	42100_0:00299a	42100_0:003bfb	42100_0:000ee0	42100_0:00217c		42100_0:00117f	42100_0:000021	42100_0:000c5e	42100_0:000dda	42100_0:0002f5	42100_0:004060	42100_0:002166	42100_0:001c99	42100_0:001f5e
40151_0	Monodon monoceros	40151_0:00340e	40151_0:00340e	40151_0:0037fa	40151_0:000f24	40151_0:004002	40151_0:0029ef	40151_0:000e2a	40151_0:001ee4	40151_0:002ac4	40151_0:000fcd	40151_0:001cdd	40151_0:000487	40151_0:004253	40151_0:0019bc	40151_0:004115
9749_0	Delphinapterus leucas	9749_0:003d99	9749_0:003d99	9749_0:002c7a	9749_0:001a24	9749_0:0002d9		9749_0:001b20	9749_0:00292e	9749_0:001102	9749_0:002f88	9749_0:000f05	9749_0:000961	9749_0:0002da	9749_0:004177	9749_0:0003b5
118797_0	Lipotes vexillifer	118797_0:00202d	118797_0:00202d	118797_0:003536	118797_0:003809	118797_0:002e63	118797_0:003d72	118797_0:002c8d	118797_0:00264b	118797_0:00496e	118797_0:002a76		118797_0:0046f3	118797_0:002e4c		118797_0:002e5c
9755_0	Physeter catodon	9755_0:003774	9755_0:003774	9755_0:002df9	9755_0:000651	9755_0:00438c	9755_0:001d71	9755_0:0016fe	9755_0:004970	9755_0:0020bd	9755_0:0003e5,9755_0:004480	9755_0:000b9d	9755_0:0031cc,9755_0:00337a	9755_0:004424		9755_0:004531
310752_0	Balaenoptera acutorostrata scammoni	310752_0:004729	310752_0:004729	310752_0:000603	310752_0:000f94	310752_0:000f5d	310752_0:00445d	310752_0:00114e	310752_0:001f13	310752_0:00240c	310752_0:000b2a	310752_0:002788	310752_0:00224a	310752_0:00162a	310752_0:0038fc	310752_0:00161d
9771_0	Balaenoptera musculus	9771_0:002d0f	9771_0:002d0f	9771_0:003de5	9771_0:0012b5	9771_0:00232c	9771_0:000a01	9771_0:000cfc	9771_0:000001	9771_0:00095a	9771_0:000d4f	9771_0:00023b	9771_0:004283	9771_0:0022ba	9771_0:001cf4	9771_0:001efe
9838_0	Camelus dromedarius	9838_0:00352c	9838_0:00352c	9838_0:003ec5	9838_0:0039f3	9838_0:004dde	9838_0:000fdf	9838_0:00074d	9838_0:0024be	9838_0:0010cd	9838_0:003a0b	9838_0:003cad	9838_0:00178e,9838_0:001a93	9838_0:004e70	9838_0:000bfc	9838_0:004e2d
419612_0	Camelus ferus	419612_0:0039e5	419612_0:0039e5	419612_0:004255	419612_0:003f9c	419612_0:002048	419612_0:001075	419612_0:0008c2	419612_0:00265b	419612_0:000f62	419612_0:003e2f	419612_0:0040e5	419612_0:001b51	419612_0:001c24	419612_0:000d13	419612_0:002038
9837_0	Camelus bactrianus	9837_0:000822	9837_0:000822	9837_0:002e62	9837_0:0048ed	9837_0:002356	9837_0:0037be	9837_0:004746	9837_0:000e44	9837_0:0040e5	9837_0:003bcc	9837_0:0007d1	9837_0:000531	9837_0:002448	9837_0:004800	9837_0:002493
30538_0	Vicugna pacos	30538_0:002822	30538_0:002822	30538_0:002fcf	30538_0:002db1	30538_0:003175	30538_0:004024	30538_0:0040db	30538_0:001b2e	30538_0:000d72	30538_0:002d6a	30538_0:002ef0	30538_0:0015a9	30538_0:003216	30538_0:0009a0	30538_0:003019
9913_0	Bos taurus	9913_0:004483	9913_0:004483	9913_0:00298d	9913_0:003dfa	9913_0:004daf	9913_0:003f0d	9913_0:00173c	9913_0:0003b3	9913_0:003ec6	9913_0:00158b	9913_0:003030	9913_0:003780	9913_0:004ccd	9913_0:000522	9913_0:004e6b
30522_0	Bos indicus x Bos taurus	30522_0:0042aa	30522_0:0042aa	30522_0:002976	30522_0:003c95	30522_0:004ba6	30522_0:003da8	30522_0:00182d	30522_0:0003f3	30522_0:003ccc	30522_0:0018c8	30522_0:002f63	30522_0:0034c7	30522_0:004b27	30522_0:00040d	30522_0:004ccb
9915_0	Bos indicus	9915_0:003f24	9915_0:003f24	9915_0:002929	9915_0:003a53	9915_0:0048a2	9915_0:003b54	9915_0:0014d1	9915_0:000562	9915_0:003ce1	9915_0:0015c0	9915_0:002e43	9915_0:00321e,9915_0:0033da	9915_0:004a44	9915_0:0004f8	9915_0:004a52
72004_0	Bos mutus	72004_0:003c14	72004_0:003c14	72004_0:0022d9	72004_0:0046e7	72004_0:00175e	72004_0:0012bb	72004_0:000bd2	72004_0:001cea	72004_0:004aa9	72004_0:002f22	72004_0:004c0d	72004_0:004400	72004_0:001768	72004_0:00373d	72004_0:001739
43346_0	Bison bison bison	43346_0:0020a6	43346_0:0020a6	43346_0:00060b	43346_0:0030fd	43346_0:001546	43346_0:00121e	43346_0:0022c8	43346_0:004cd5	43346_0:0011e7	43346_0:00491f	43346_0:0033b3	43346_0:002c42	43346_0:0015d4	43346_0:00430c
89462_0	Bubalus bubalis	89462_0:000850	89462_0:000850	89462_0:0039fa	89462_0:004614	89462_0:001933	89462_0:004724	89462_0:002a63	89462_0:0008e0	89462_0:004729	89462_0:002abd	89462_0:001b01	89462_0:004282	89462_0:001ad2	89462_0:0005a3	89462_0:001b62
59538_0	Pantholops hodgsonii	59538_0:003ec3	59538_0:003ec3	59538_0:001265	59538_0:005c32	59538_0:0013e6	59538_0:000868	59538_0:003837	59538_0:004a48	59538_0:000ab4	59538_0:0019ec	59538_0:002f22	59538_0:000e17	59538_0:00110c	59538_0:00533a	59538_0:005ce2
9925_0	Capra hircus	9925_0:004120	9925_0:004120	9925_0:002836	9925_0:0039c6	9925_0:004858	9925_0:003c34	9925_0:001409	9925_0:00033c	9925_0:003c09	9925_0:0014c6	9925_0:002c9b	9925_0:003423	9925_0:004838	9925_0:0003fd	9925_0:0049d6
9940_0	Ovis aries	9940_0:004472	9940_0:004472	9940_0:0026b0	9940_0:003bb3	9940_0:0045af	9940_0:004094	9940_0:001c62	9940_0:000c3c	9940_0:003fdc	9940_0:001bd7	9940_0:002d8d	9940_0:0035c4	9940_0:004712	9940_0:0008c6	9940_0:0047d0
1574408_0	Cervus canadensis	1574408_0:00484d	1574408_0:00484d	1574408_0:002ad8	1574408_0:00317f	1574408_0:004bf8	1574408_0:003211	1574408_0:00128b	1574408_0:00419d	1574408_0:00332b	1574408_0:001011	1574408_0:002baf	1574408_0:00352d	1574408_0:004b3f	1574408_0:004156	1574408_0:004ca9
9860_0	Cervus elaphus	9860_0:00181c	9860_0:00181c		9860_0:004afa	9860_0:000563	9860_0:002ced	9860_0:002050	9860_0:001a2c	9860_0:002c1a	9860_0:002084	9860_0:002f61	9860_0:00099c	9860_0:00059f	9860_0:001b8f	9860_0:000517
9880_0	Odocoileus virginianus texanus	9880_0:001056	9880_0:001056	9880_0:000757	9880_0:003a86	9880_0:002713	9880_0:004b0a	9880_0:00295b	9880_0:002af1	9880_0:00431b	9880_0:004e57	9880_0:002494,9880_0:0034fe	9880_0:004b4b	9880_0:0036b3	9880_0:003396	9880_0:002196
41426_0	Phacochoerus africanus	41426_0:003667	41426_0:003667	41426_0:002375	41426_0:000043	41426_0:00135f	41426_0:000aa1	41426_0:001496	41426_0:002e77	41426_0:003666	41426_0:001861	41426_0:003f3f	41426_0:002c39	41426_0:001584	41426_0:000da7	41426_0:0018df
9823_0	Sus scrofa	9823_0:00251b	9823_0:00251b	9823_0:001694	9823_0:0044e7	9823_0:000bcd	9823_0:000003	9823_0:000816	9823_0:00230c	9823_0:002832	9823_0:0009e1	9823_0:0031b3	9823_0:001d00	9823_0:000cc0		9823_0:000b8f
225400_0	Myotis davidii	225400_0:001c8f	225400_0:001c8f		225400_0:0023ad	225400_0:0034c0	225400_0:004688	225400_0:000302	225400_0:004563	225400_0:00067a	225400_0:002032	225400_0:0001d0	225400_0:003919	225400_0:0034a4	225400_0:000a83	225400_0:003462
109478_0	Myotis brandtii	109478_0:00135f	109478_0:00135f		109478_0:003b75	109478_0:00164d	109478_0:0036c0	109478_0:001961	109478_0:0030e6	109478_0:0026ed	109478_0:00484a	109478_0:003d59	109478_0:002a1e	109478_0:0016a0		109478_0:00160b
59463_0	Myotis lucifugus	59463_0:00468e	59463_0:00468e		59463_0:003b83	59463_0:00344c	59463_0:001dbc	59463_0:000da9	59463_0:003530	59463_0:00388f	59463_0:0032ca	59463_0:003c8d,59463_0:004492	59463_0:002701	59463_0:003c15	59463_0:0003c5	59463_0:0042c0
51298_0	Myotis myotis	51298_0:001f4b	51298_0:001f4b	51298_0:00373a	51298_0:0041d6	51298_0:00079b	51298_0:000117	51298_0:0043ab	51298_0:0024f2	51298_0:0002ad	51298_0:0043cf	51298_0:002b31	51298_0:0020d8	51298_0:00084d	51298_0:004afd	51298_0:0007dc
29078_0	Eptesicus fuscus	29078_0:002083	29078_0:002083	29078_0:004309	29078_0:0021b1	29078_0:001fa7	29078_0:001622	29078_0:0001d1	29078_0:0022e5	29078_0:0023ed	29078_0:0029ea	29078_0:0027bf	29078_0:000d5d	29078_0:00414c	29078_0:001e5b	29078_0:004156
59472_0	Pipistrellus kuhlii	59472_0:00243e	59472_0:00243e	59472_0:004291	59472_0:004525	59472_0:003b4a	59472_0:00035c	59472_0:0044f9	59472_0:001bc3	59472_0:0034b0	59472_0:002d1b	59472_0:0025d1	59472_0:003076	59472_0:00088d	59472_0:004095	59472_0:003c3d
291302_0	Miniopterus natalensis	291302_0:003425	291302_0:003425	291302_0:0034fa	291302_0:0028cb	291302_0:00229e	291302_0:0003f4	291302_0:000bf0	291302_0:0005c0	291302_0:001d18	291302_0:000c8c	291302_0:00141f	291302_0:001f01	291302_0:0022aa	291302_0:0023c5	291302_0:003cf3
27622_0	Molossus molossus	27622_0:00291d	27622_0:00291d	27622_0:0038b3	27622_0:003ce8	27622_0:001287	27622_0:00004a	27622_0:003e4b	27622_0:000ff4	27622_0:0005fb	27622_0:003b8c	27622_0:003233	27622_0:002c5c	27622_0:0011a8	27622_0:000c00	27622_0:0013e8
89673_0	Phyllostomus discolor	89673_0:0047cb	89673_0:0047cb	89673_0:002c0c	89673_0:00443f	89673_0:0023d2	89673_0:00012b	89673_0:00433f	89673_0:001dac	89673_0:000678	89673_0:00328a	89673_0:0049ab,89673_0:004a0b,89673_0:004a58	89673_0:003dd7	89673_0:002495	89673_0:001860	89673_0:0028be
9423_0	Phyllostomus hastatus	9423_0:00394a	9423_0:00394a	9423_0:003672	9423_0:000756	9423_0:002d94	9423_0:00432a	9423_0:000709	9423_0:0034cf	9423_0:004240	9423_0:0009b5	9423_0:000587	9423_0:0020f1	9423_0:002d73	9423_0:002231	9423_0:002dfb
192404_0	Sturnira hondurensis	192404_0:0018b4	192404_0:0018b4	192404_0:001382	192404_0:002268	192404_0:001b52	192404_0:001d60	192404_0:0024ea	192404_0:003e49	192404_0:003c1f	192404_0:000b94	192404_0:003424	192404_0:003b48	192404_0:001b8b	192404_0:000e1e	192404_0:001b7c
9417_0	Artibeus jamaicensis	9417_0:002390	9417_0:002390	9417_0:003b83	9417_0:004268	9417_0:004f96	9417_0:00274c	9417_0:0009bc	9417_0:0050b1	9417_0:0046a6	9417_0:003926	9417_0:001fc0	9417_0:000fd2	9417_0:00182e	9417_0:003d3b	9417_0:000cea
9430_0	Desmodus rotundus	9430_0:0033d3	9430_0:0033d3	9430_0:003898	9430_0:0042af	9430_0:003d42	9430_0:002d80	9430_0:003eeb	9430_0:000e92	9430_0:002eae	9430_0:002f93	9430_0:0040d7	9430_0:0044ae	9430_0:003d5d	9430_0:00248e	9430_0:003c7d
59479_0	Rhinolophus ferrumequinum	59479_0:0042c5	59479_0:0042c5	59479_0:002a6a	59479_0:00468a	59479_0:001fe1	59479_0:00120c	59479_0:0045aa,59479_0:0047c6	59479_0:0019d3	59479_0:00118a	59479_0:003660	59479_0:004b63	59479_0:002cf5	59479_0:002045	59479_0:0014e9	59479_0:002211
89399_0	Rhinolophus sinicus	89399_0:004203	89399_0:004203		89399_0:000347	89399_0:001aaf	89399_0:000a4f	89399_0:001e99	89399_0:0005f0	89399_0:0003e8	89399_0:0038be	89399_0:001199	89399_0:002e85	89399_0:001aa9	89399_0:000c83	89399_0:001ab9
186990_0	Hipposideros armiger	186990_0:003525	186990_0:003525	186990_0:0040fe	186990_0:000861	186990_0:001509	186990_0:0014c3	186990_0:00110f	186990_0:001c24	186990_0:001130	186990_0:002094	186990_0:003761	186990_0:00325d	186990_0:0015ac	186990_0:00080b	186990_0:001541
132908_0	Pteropus vampyrus	132908_0:00401b	132908_0:00401b	132908_0:0030d8	132908_0:0028bf	132908_0:0024b7	132908_0:0008bf	132908_0:001780	132908_0:000dbc	132908_0:002d28	132908_0:002e0f	132908_0:0026d2	132908_0:002b46	132908_0:002422	132908_0:002510
9402_0	Pteropus alecto	9402_0:0032fd	9402_0:0032fd	9402_0:001d5c	9402_0:0008fb	9402_0:00179e	9402_0:003517	9402_0:003d7e	9402_0:0040c2	9402_0:004451	9402_0:00016a	9402_0:00213b	9402_0:00192b	9402_0:0017b6	9402_0:003707
143291_0	Pteropus giganteus	143291_0:00473e	143291_0:00473e	143291_0:0037f8	143291_0:00026e	143291_0:00313e	143291_0:002aaf	143291_0:002b07	143291_0:00434a	143291_0:0024a1	143291_0:001cf5	143291_0:0023d2	143291_0:000619	143291_0:00312b		143291_0:004b7e
9407_0	Rousettus aegyptiacus	9407_0:001d5b	9407_0:001d5b	9407_0:00170b	9407_0:004171	9407_0:003418	9407_0:002832	9407_0:004327	9407_0:0004e7	9407_0:002acc	9407_0:001834	9407_0:001fa8	9407_0:0012a2	9407_0:00339b	9407_0:002433	9407_0:0038ad
143302_0	Condylura cristata	143302_0:003ccb	143302_0:003ccb		143302_0:0011f6	143302_0:001e93	143302_0:002bfc	143302_0:002807	143302_0:0010e3	143302_0:0019c0	143302_0:002fbd	143302_0:003526	143302_0:003476	143302_0:001e00	143302_0:0002a4	143302_0:001eb7
50954_0	Talpa occidentalis	50954_0:002d0a	50954_0:002d0a	50954_0:0000d0	50954_0:00534e	50954_0:002560	50954_0:000b84,50954_0:0017e4	50954_0:00159f	50954_0:004f46	50954_0:000a31,50954_0:004ea2	50954_0:000d7b	50954_0:001836,50954_0:0018c4,50954_0:00195e	50954_0:00243d		50954_0:003417	50954_0:00263e
9365_0	Erinaceus europaeus			9365_0:000a34	9365_0:0017a3	9365_0:001174	9365_0:0005cc	9365_0:00152c,9365_0:00153d	9365_0:001c72	9365_0:0049ed,9365_0:004a59	9365_0:0022ad	9365_0:000626	9365_0:003d39,9365_0:003d3b,9365_0:004b14	9365_0:0011bb	9365_0:0016b9
42254_0	Sorex araneus		42254_0:002d36	42254_0:003d57	42254_0:002562	42254_0:003c38	42254_0:001e5f	42254_0:001fcd	42254_0:000a9d	42254_0:0020ff	42254_0:003fd9	42254_0:00114d	42254_0:0001eb	42254_0:003cab	42254_0:0003f8	42254_0:003c79
143292_0	Manis pentadactyla	143292_0:0015f3	143292_0:0015f3	143292_0:002376	143292_0:003c72	143292_0:00045e	143292_0:002428	143292_0:00077a	143292_0:00199c	143292_0:00393f	143292_0:0005dd,143292_0:0005fb,143292_0:0049d4	143292_0:0004a0	143292_0:000505	143292_0:00044c	143292_0:0029f6	143292_0:00040a
9974_0	Manis javanica	9974_0:00385e	9974_0:00385e	9974_0:0028a3	9974_0:003a4b	9974_0:003b79	9974_0:001f79	9974_0:001a4f	9974_0:001d99	9974_0:00336a	9974_0:001e93,9974_0:001eb4	9974_0:00156a	9974_0:00246f	9974_0:003b18	9974_0:000d6b	9974_0:003b66
111838_0	Microtus oregoni	111838_0:0046e7	111838_0:0046e7	111838_0:00333d	111838_0:003a01	111838_0:0021a4	111838_0:003efe	111838_0:001ec5,111838_0:00630e	111838_0:001163	111838_0:00472f	111838_0:002eb3	111838_0:004b1e	111838_0:001269	111838_0:001fb6		111838_0:00213d
79684_0	Microtus ochrogaster	79684_0:002241	79684_0:002241	79684_0:001fce	79684_0:001266	79684_0:001581	79684_0:001cd2	79684_0:0022a1	79684_0:0019ba	79684_0:00014c	79684_0:004a8c	79684_0:000f01	79684_0:00327c	79684_0:001893	79684_0:003d75	79684_0:001864
447135_0	Myodes glareolus	447135_0:004dba	447135_0:004dba	447135_0:002de8	447135_0:00122a	447135_0:0032eb	447135_0:0035bd	447135_0:00232e	447135_0:000ecd	447135_0:0025f6	447135_0:004c8a	447135_0:001253	447135_0:000253	447135_0:003428	447135_0:004ed4	447135_0:0033bd
1047088_0	Arvicola amphibius	1047088_0:002696	1047088_0:002696	1047088_0:003637	1047088_0:001b65	1047088_0:000217	1047088_0:001f87	1047088_0:002537	1047088_0:002967	1047088_0:002dbd	1047088_0:000061	1047088_0:00417b	1047088_0:003166	1047088_0:000149		1047088_0:0007e2
10029_0	Cricetulus griseus	10029_0:002268	10029_0:002268	10029_0:0015cd	10029_0:004474	10029_0:0028b0	10029_0:003e28	10029_0:0023fa	10029_0:001d2a	10029_0:003465,10029_0:0038b8	10029_0:0034e8		10029_0:004c3c	10029_0:0025e9	10029_0:001344	10029_0:001f01
10036_0	Mesocricetus auratus	10036_0:002c3a	10036_0:002c3a	10036_0:0047f4	10036_0:001d7b	10036_0:000145	10036_0:0011b3	10036_0:002c00	10036_0:00308c	10036_0:000bc2,10036_0:000dcf	10036_0:004f8e	10036_0:004e06	10036_0:004328	10036_0:0006e2	10036_0:0025cc	10036_0:000558
10041_0	Peromyscus leucopus	10041_0:001f36	10041_0:001f36	10041_0:0040f5	10041_0:00507e	10041_0:000980	10041_0:001b3b	10041_0:001f6f	10041_0:000f07	10041_0:00341b,10041_0:003448,10041_0:003552,10041_0:00355a	10041_0:0041a8,10041_0:0042a6,10041_0:0042f4	10041_0:0037d6	10041_0:000a12	10041_0:000417	10041_0:003349	10041_0:000a72
230844_0	Peromyscus maniculatus bairdii	230844_0:001f8a	230844_0:001f8a	230844_0:004793	230844_0:002e55	230844_0:000365	230844_0:001650,230844_0:001b2d	230844_0:001e0d	230844_0:000ab1	230844_0:003c5d,230844_0:003c6b,230844_0:003ceb,230844_0:003d3e,230844_0:00558b,230844_0:0055a5	230844_0:004d8e	230844_0:003553	230844_0:0006ba	230844_0:0005f3	230844_0:003a48	230844_0:0000ce
38674_0	Onychomys torridus	38674_0:001bae	38674_0:001bae	38674_0:003d51,38674_0:003dd2	38674_0:00266d	38674_0:000724		38674_0:001c86	38674_0:000a3c	38674_0:00386c,38674_0:003938	38674_0:00478d	38674_0:00329e	38674_0:00022d	38674_0:000907	38674_0:004b7d	38674_0:0001cf
10089_0	Mus caroli	10089_0:003981	10089_0:003981	10089_0:003ea9	10089_0:00320a	10089_0:004bbf	10089_0:000541	10089_0:0039c0	10089_0:000f78	10089_0:005100,10089_0:00512b,10089_0:005190,10089_0:00519c,10089_0:00521e,10089_0:00528c	10089_0:004614	10089_0:0002d4,10089_0:005137,10089_0:00519b	10089_0:0021ae	10089_0:004b5e	10089_0:0004ac	10089_0:004a29
10090_0	Mus musculus	10090_0:003f85	10090_0:003f85	10090_0:004815	10090_0:003a98	10090_0:0054dd	10090_0:00083a	10090_0:0041b4	10090_0:0010c8	10090_0:003bef	10090_0:004c32	10090_0:000248,10090_0:0003a3,10090_0:00049a	10090_0:00219a,10090_0:002229	10090_0:005320	10090_0:000338	10090_0:00539a
10093_0	Mus pahari	10093_0:0039a3	10093_0:0039a3	10093_0:003dfa	10093_0:0034be	10093_0:0002bb	10093_0:000daf	10093_0:0039d2	10093_0:001b85	10093_0:001ff1,10093_0:004e2a	10093_0:00406c	10093_0:004e99	10093_0:000215,10093_0:000359	10093_0:000090	10093_0:0016f2	10093_0:0007f5
35658_0	Mastomys coucha	35658_0:00495d	35658_0:00495d	35658_0:000612	35658_0:004582	35658_0:002beb	35658_0:0010af	35658_0:00494c	35658_0:001a38	35658_0:0047ef	35658_0:003ce7	35658_0:00046b	35658_0:002ae3	35658_0:00263e	35658_0:000ebe	35658_0:002bd7
10116_0	Rattus norvegicus	10116_0:004cbb	10116_0:004cbb	10116_0:002999	10116_0:003538	10116_0:00059f	10116_0:001455	10116_0:004cdc	10116_0:002051	10116_0:00245f	10116_0:00333a	10116_0:0042ed	10116_0:0007c4	10116_0:00043f	10116_0:00339a	10116_0:0003bb
10117_0	Rattus rattus	10117_0:00471d	10117_0:00471d	10117_0:000478	10117_0:00353a	10117_0:00132f	10117_0:0024d9	10117_0:0046a2	10117_0:00043c		10117_0:001c4f	10117_0:003c0f		10117_0:0011a7	10117_0:001ead	10117_0:0010d5
491861_0	Grammomys surdaster	491861_0:00225e	491861_0:00225e	491861_0:00278b	491861_0:0047cf	491861_0:0018f9	491861_0:0010b2	491861_0:001a6f	491861_0:004dc4	491861_0:00247a	491861_0:000126	491861_0:004532	491861_0:004fbb	491861_0:0018ab	491861_0:000e52	491861_0:00188e
61156_0	Arvicanthis niloticus	61156_0:00268d	61156_0:00268d	61156_0:003291	61156_0:001f0a	61156_0:000458	61156_0:000f23	61156_0:0027f1	61156_0:001848	61156_0:004be8	61156_0:0012bf	61156_0:00386d	61156_0:00003b	61156_0:00013a	61156_0:0010c5	61156_0:000587
10047_0	Meriones unguiculatus	10047_0:001ad1	10047_0:001ad1	10047_0:0005d7	10047_0:0010d0	10047_0:0015a2	10047_0:0029d6	10047_0:0013a1	10047_0:00031f	10047_0:00303a,10047_0:004838,10047_0:005046	10047_0:000c15	10047_0:001f18	10047_0:001f41	10047_0:00157a	10047_0:002e2f	10047_0:001c6f
1026970_0	Nannospalax galili	1026970_0:0033b2	1026970_0:0033b2	1026970_0:001939	1026970_0:003b68	1026970_0:0048d0	1026970_0:0005b3	1026970_0:000095	1026970_0:001e3b	1026970_0:0047d3	1026970_0:001f00	1026970_0:00380e	1026970_0:00424c	1026970_0:0048bf	1026970_0:002260	1026970_0:0022b9
51337_0	Jaculus jaculus	51337_0:003dc8	51337_0:003dc8	51337_0:000dac	51337_0:001f27	51337_0:000253	51337_0:0028ae	51337_0:0023ff	51337_0:0018f4	51337_0:0025ef	51337_0:0042b2	51337_0:000407	51337_0:0027e2	51337_0:00033f,51337_0:0047ac	51337_0:0016b9	51337_0:00098c
10020_0	Dipodomys ordii	10020_0:0045f5	10020_0:0045f5	10020_0:0042d5	10020_0:003656	10020_0:002412	10020_0:000b06	10020_0:00194c	10020_0:00067b	10020_0:0002a6	10020_0:002811	10020_0:001c54	10020_0:0030d5	10020_0:002496	10020_0:000141	10020_0:0024b3
105255_0	Dipodomys spectabilis	105255_0:001d2e	105255_0:001d2e	105255_0:00483a	105255_0:004e10	105255_0:000e01	105255_0:00236b	105255_0:0043b2	105255_0:00253c	105255_0:002ce3	105255_0:0034e9	105255_0:003d8b	105255_0:0044fc	105255_0:000c4e	105255_0:004374	105255_0:000d0c
214514_0	Perognathus longimembris pacificus	214514_0:001c80	214514_0:001c80	214514_0:002d22	214514_0:004a91	214514_0:002f78	214514_0:0047c5	214514_0:004a43	214514_0:001efe	214514_0:00337f	214514_0:000e24	214514_0:002946	214514_0:004268	214514_0:0031f8	214514_0:001390	214514_0:0030a2
51338_0	Castor canadensis	51338_0:002a55	51338_0:002a55	51338_0:0026a9	51338_0:0015f2	51338_0:001ad1	51338_0:000a2b	51338_0:002a01	51338_0:000f02	51338_0:003897	51338_0:001e0b	51338_0:000a96	51338_0:00344b	51338_0:001b03		51338_0:000f97
10141_0	Cavia porcellus	10141_0:0021e1	10141_0:0021e1	10141_0:000d19	10141_0:0032b5	10141_0:001f05	10141_0:002db0	10141_0:003332	10141_0:001826		10141_0:000221	10141_0:003777	10141_0:001bcd	10141_0:001fbe	10141_0:0046b8
10160_0	Octodon degus	10160_0:003509	10160_0:003509	10160_0:0030ab	10160_0:004389	10160_0:000d37	10160_0:003150	10160_0:001d1d	10160_0:0032ca	10160_0:002531	10160_0:001e56	10160_0:000bef	10160_0:002a00	10160_0:004015	10160_0:0000d7
34839_0	Chinchilla lanigera	34839_0:003882	34839_0:003882	34839_0:002a99	34839_0:000686	34839_0:001670	34839_0:0007db	34839_0:00065a	34839_0:002137	34839_0:0020b0	34839_0:003daa	34839_0:0004cf	34839_0:0032c7	34839_0:00157f	34839_0:003b9e	34839_0:00162b
10181_0	Heterocephalus glaber		10181_0:0019fa	10181_0:00069d	10181_0:00047f	10181_0:0021ba	10181_0:00033d	10181_0:000485	10181_0:0041dd	10181_0:000572	10181_0:003b87	10181_0:00245a	10181_0:002e2a	10181_0:002170	10181_0:00294e	10181_0:002151
885580_0	Fukomys damarensis		885580_0:000daf	885580_0:000775	885580_0:000c81	885580_0:003577	885580_0:00215a	885580_0:000c70	885580_0:0015b5	885580_0:002a59	885580_0:004625	885580_0:000f0e	885580_0:00264f		885580_0:004de0	885580_0:0035b4
9994_0	Marmota marmota marmota	9994_0:000d12	9994_0:000d12	9994_0:001228	9994_0:00051e	9994_0:001d05	9994_0:0046a7	9994_0:004412	9994_0:002c46	9994_0:000bc5	9994_0:000409	9994_0:002096	9994_0:0040a9	9994_0:003a94	9994_0:001dec
9995_0	Marmota monax	9995_0:001a50	9995_0:001a50	9995_0:0015a5	9995_0:00391a	9995_0:000f52	9995_0:002765	9995_0:003304	9995_0:00351e	9995_0:000904	9995_0:000d90	9995_0:0049e2	9995_0:0055ad	9995_0:000ff6	9995_0:002af4	9995_0:001044
93162_0	Marmota flaviventris	93162_0:003198	93162_0:003198	93162_0:0000ad	93162_0:002e10	93162_0:002fb5	93162_0:00065c	93162_0:001f7e	93162_0:00197b	93162_0:001040	93162_0:00390a	93162_0:00173b	93162_0:0027dd	93162_0:002fb4	93162_0:000920	93162_0:002f4d
43179_0	Ictidomys tridecemlineatus	43179_0:000f11	43179_0:000f11	43179_0:002deb	43179_0:003c70	43179_0:00123a	43179_0:0041f8	43179_0:003f8b	43179_0:001ff8	43179_0:0040f9	43179_0:00228b	43179_0:004c08	43179_0:004eca	43179_0:00164d	43179_0:002db1	43179_0:00143f
9999_0	Urocitellus parryii	9999_0:0034b6	9999_0:0034b6	9999_0:00389a	9999_0:0028a7	9999_0:001fd9	9999_0:00026d	9999_0:0022f0	9999_0:001711	9999_0:001bea	9999_0:002e59	9999_0:00156d	9999_0:003d19	9999_0:00202d	9999_0:003004	9999_0:00414e
30640_0	Sciurus carolinensis	30640_0:00259e	30640_0:00259e	30640_0:000432	30640_0:002034		30640_0:000b04	30640_0:0022b4	30640_0:0000b5	30640_0:000807	30640_0:004916	30640_0:00399f	30640_0:004479	30640_0:003571	30640_0:0015ad	30640_0:00383b
130825_0	Ochotona curzoniae	130825_0:004bd4	130825_0:004bd4	130825_0:002cdd	130825_0:0001b6		130825_0:00502b	130825_0:0001dc	130825_0:0017b4	130825_0:000f33	130825_0:002aff	130825_0:004cda	130825_0:00110c,130825_0:003473	130825_0:005177	130825_0:002034,130825_0:00379b	130825_0:0051e9
9978_0	Ochotona princeps	9978_0:001c08	9978_0:001c08	9978_0:0048ec	9978_0:0039bf	9978_0:000049	9978_0:0029f3	9978_0:0039dc	9978_0:001d26	9978_0:0031e2	9978_0:00488e	9978_0:002627	9978_0:000cb9	9978_0:0001db	9978_0:001185	9978_0:000233
9986_0	Oryctolagus cuniculus	9986_0:001e3f	9986_0:001e3f	9986_0:004efc	9986_0:000b0f	9986_0:000562	9986_0:002c63	9986_0:000b90	9986_0:002491	9986_0:00347d	9986_0:004bdf	9986_0:002ab7	9986_0:0010f3	9986_0:00477c	9986_0:00140b	9986_0:004e8b
246437_0	Tupaia chinensis	246437_0:003a47	246437_0:003a47	246437_0:0039c5	246437_0:003016	246437_0:0019e0,246437_0:004d5a	246437_0:003ad6	246437_0:0045cd	246437_0:00317b	246437_0:00281f	246437_0:0020fa	246437_0:002bda	246437_0:0037ce	246437_0:0019c5	246437_0:00217c	246437_0:0019e3
9541_0	Macaca fascicularis	9541_0:0014d2	9541_0:0014d2	9541_0:0023bf	9541_0:001ab5	9541_0:003a5c	9541_0:001e41	9541_0:001cf1	9541_0:0001a8	9541_0:001e34	9541_0:004b58	9541_0:000692	9541_0:004845		9541_0:00327a
9544_0	Macaca mulatta	9544_0:001514	9544_0:001514		9544_0:001a18	9544_0:003a1f	9544_0:0021cc,9544_0:0021ff	9544_0:001b66	9544_0:00021b	9544_0:001e68	9544_0:0047aa	9544_0:000418	9544_0:004750	9544_0:003683	9544_0:0031fd	9544_0:00380b
9545_0	Macaca nemestrina	9545_0:00501c	9545_0:00501c		9545_0:004cc0	9545_0:0035dd	9545_0:000341,9545_0:000373	9545_0:002ff5	9545_0:001ca6	9545_0:00312e	9545_0:000100	9545_0:00407e	9545_0:001ea0	9545_0:0035a1	9545_0:00326e	9545_0:00356b
60711_0	Chlorocebus sabaeus	60711_0:002164	60711_0:002164	60711_0:00117e	60711_0:00033e	60711_0:000b84	60711_0:0028ed,60711_0:005251	60711_0:0002f5	60711_0:000085	60711_0:003270	60711_0:004f5a,60711_0:0053c0	60711_0:00366f	60711_0:0045b8	60711_0:000f8e	60711_0:001551,60711_0:0015da	60711_0:000bc6
9555_0	Papio anubis	9555_0:001a51	9555_0:001a51	9555_0:0021e3	9555_0:00176f	9555_0:003013	9555_0:001f8d,9555_0:00202b,9555_0:004f9c	9555_0:0016a2	9555_0:000650	9555_0:00203b,9555_0:002064	9555_0:0047e2	9555_0:000638	9555_0:004988	9555_0:003094	9555_0:002a47	9555_0:002e02
9531_0	Cercocebus atys	9531_0:002ea3	9531_0:002ea3	9531_0:004327	9531_0:0043f4	9531_0:0038de	9531_0:000adf,9531_0:00324c	9531_0:0026fc	9531_0:001b45	9531_0:001f7a	9531_0:0013ef	9531_0:0033e0	9531_0:00034c	9531_0:00390f	9531_0:003fb1	9531_0:003900
9568_0	Mandrillus leucophaeus	9568_0:0039d8	9568_0:0039d8	9568_0:00108f	9568_0:0026e1	9568_0:0043c0	9568_0:000533,9568_0:001334,9568_0:001335	9568_0:004b36	9568_0:001bfe	9568_0:002e3b	9568_0:0047e5	9568_0:001b1f	9568_0:000c2f	9568_0:003174	9568_0:000e4d	9568_0:00312c
9565_0	Theropithecus gelada	9565_0:00136d	9565_0:00136d		9565_0:001aed	9565_0:004fc6,9565_0:005004	9565_0:001cdf	9565_0:001a78	9565_0:000040	9565_0:001ea3	9565_0:0046bd	9565_0:000494	9565_0:0045d0,9565_0:005070	9565_0:00377e	9565_0:002f8a
61621_0	Rhinopithecus bieti	61621_0:001950	61621_0:001950	61621_0:002035	61621_0:004706	61621_0:0043c8	61621_0:002e6a,61621_0:0049cd	61621_0:000fc7	61621_0:004220	61621_0:0044fe	61621_0:00347e	61621_0:000d8b	61621_0:00263b	61621_0:0004aa	61621_0:005372	61621_0:000504,61621_0:0053e7
61622_0	Rhinopithecus roxellana	61622_0:000b99	61622_0:000b99	61622_0:0044d8	61622_0:000ad2	61622_0:003e8c	61622_0:000a13	61622_0:000a31	61622_0:0032bd	61622_0:001321	61622_0:001e01	61622_0:0020c4	61622_0:002cf1	61622_0:003e18	61622_0:003b15	61622_0:003dbb
54180_0	Trachypithecus francoisi	54180_0:000f4e	54180_0:000f4e	54180_0:004ca9	54180_0:0031f3	54180_0:005382	54180_0:0001ad,54180_0:003252,54180_0:003d4e	54180_0:003188	54180_0:001a75	54180_0:0039e7	54180_0:0046ca	54180_0:004759,54180_0:004836	54180_0:001b84	54180_0:00529e	54180_0:002028	54180_0:00524f
336983_0	Colobus angolensis palliatus	336983_0:003e13	336983_0:003e13	336983_0:001121	336983_0:0022d1	336983_0:00197f	336983_0:0016a8,336983_0:0047eb,336983_0:0047ec	336983_0:000c31	336983_0:0030ef	336983_0:00260a	336983_0:001b3c	336983_0:00311d	336983_0:002b43	336983_0:00196a	336983_0:0026b7	336983_0:00193c
591936_0	Piliocolobus tephrosceles	591936_0:0013d3	591936_0:0013d3	591936_0:001e3e	591936_0:000fe7	591936_0:002e75	591936_0:004cd5,591936_0:004cfd	591936_0:0010ef	591936_0:0005c4	591936_0:001807	591936_0:004ae5	591936_0:000254	591936_0:00482a	591936_0:0032b5	591936_0:002990	591936_0:0032a9
9597_0	Pan paniscus	9597_0:001b40	9597_0:001b40	9597_0:00239a	9597_0:001945	9597_0:002eac	9597_0:003bb0	9597_0:00184e	9597_0:0000a5	9597_0:003811	9597_0:0047e4	9597_0:0003c6	9597_0:004a22	9597_0:003188	9597_0:000d25	9597_0:003132
9598_0	Pan troglodytes	9598_0:001b71	9598_0:001b71	9598_0:00236d	9598_0:001708	9598_0:002be8	9598_0:003b10,9598_0:005420	9598_0:0017c5	9598_0:000428	9598_0:0038bb	9598_0:00473e	9598_0:000528	9598_0:004550	9598_0:002fb4	9598_0:000cae	9598_0:002c83
9595_0	Gorilla gorilla gorilla	9595_0:001ac7	9595_0:001ac7	9595_0:00242c	9595_0:001512	9595_0:002e93	9595_0:003908,9595_0:004c43	9595_0:0015c5	9595_0:0003b5	9595_0:0034de		9595_0:000002	9595_0:003fe4	9595_0:002d1d	9595_0:000b7f	9595_0:002cd1
9606_0	Homo sapiens	9606_0:001a33	9606_0:001a33	9606_0:00217f	9606_0:00176b	9606_0:002d06	9606_0:0037f4	9606_0:001895	9606_0:0004eb	9606_0:003550	9606_0:004653	9606_0:000205	9606_0:004648	9606_0:002e66	9606_0:000917	9606_0:002d69
9601_0	Pongo abelii	9601_0:001ac9	9601_0:001ac9	9601_0:002240	9601_0:0016a8	9601_0:002dd0	9601_0:00366f,9601_0:0038a4	9601_0:00152e	9601_0:000607	9601_0:003634	9601_0:004596	9601_0:000629	9601_0:004217	9601_0:002c51	9601_0:000cb2
61853_0	Nomascus leucogenys	61853_0:0017eb	61853_0:0017eb	61853_0:0046e3	61853_0:0003a0	61853_0:000db8	61853_0:0011c7,61853_0:0012f9,61853_0:001336	61853_0:000495	61853_0:00478b	61853_0:0042f6	61853_0:0036ba	61853_0:0010f5	61853_0:002461	61853_0:000a86	61853_0:0041df	61853_0:000d84
81572_0	Hylobates moloch	81572_0:004821	81572_0:004821	81572_0:002563	81572_0:0018e2	81572_0:0010aa	81572_0:003912	81572_0:0017e8	81572_0:0023ea	81572_0:003d71	81572_0:0039b9	81572_0:00420f	81572_0:0033ee	81572_0:001045	81572_0:0003f1,81572_0:0004d4	81572_0:0013b0
1737458_0	Cebus capucinus imitator	1737458_0:003977	1737458_0:003977	1737458_0:0042a6	1737458_0:002a69	1737458_0:001c77	1737458_0:000405	1737458_0:00162d	1737458_0:001992	1737458_0:002977	1737458_0:00107b	1737458_0:00159a	1737458_0:003b36		1737458_0:002728	1737458_0:001c4b
9515_0	Sapajus apella	9515_0:003011	9515_0:003011	9515_0:000517	9515_0:003ecc	9515_0:001102	9515_0:00221e	9515_0:000168	9515_0:0024de	9515_0:001754	9515_0:0035b7	9515_0:0029c1	9515_0:0031fb	9515_0:00122c	9515_0:000c58	9515_0:001132
9483_0	Callithrix jacchus	9483_0:001015	9483_0:001015	9483_0:004602	9483_0:0006ee	9483_0:003257	9483_0:00312e	9483_0:000893	9483_0:0022c4	9483_0:002d19	9483_0:004e94	9483_0:004abb	9483_0:005290	9483_0:0036b9	9483_0:001e4d	9483_0:0034a5
39432_0	Saimiri boliviensis boliviensis	39432_0:004204	39432_0:004204	39432_0:004a40	39432_0:003ac2	39432_0:001812	39432_0:00106b	39432_0:00013c	39432_0:002286	39432_0:000d84	39432_0:004dc3	39432_0:004882,39432_0:004888	39432_0:004f2f	39432_0:00179d	39432_0:0012e1	39432_0:001376
37293_0	Aotus nancymaae	37293_0:0045ae	37293_0:0045ae	37293_0:002c6c	37293_0:0016a0	37293_0:001b27	37293_0:001c01	37293_0:003551	37293_0:004995	37293_0:002b2c	37293_0:0030f0	37293_0:00408a	37293_0:003001	37293_0:001b14	37293_0:0006b3	37293_0:001b0a
1868482_0	Carlito syrichta	1868482_0:0026aa	1868482_0:0026aa	1868482_0:0041f8	1868482_0:003104	1868482_0:002abb	1868482_0:00272d	1868482_0:001878	1868482_0:0049b9	1868482_0:004980		1868482_0:0035f6	1868482_0:000610,1868482_0:004cdb	1868482_0:004de9	1868482_0:0043f1	1868482_0:00115d
30608_0	Microcebus murinus	30608_0:002de3	30608_0:002de3	30608_0:0021a6	30608_0:0045b5	30608_0:00139a	30608_0:000b43	30608_0:003c5e	30608_0:00038b	30608_0:000a03	30608_0:0047ad	30608_0:003669	30608_0:00446a	30608_0:000f02	30608_0:001ef0	30608_0:0010b2
9447_0	Lemur catta	9447_0:001a27	9447_0:001a27	9447_0:002a1a	9447_0:001a12	9447_0:00229a		9447_0:001c2f	9447_0:001536	9447_0:0006e9	9447_0:0005aa	9447_0:004aa3	9447_0:004481	9447_0:0024c6	9447_0:00290a	9447_0:002235
379532_0	Propithecus coquereli	379532_0:000ae1	379532_0:000ae1	379532_0:0021c3	379532_0:0025e0	379532_0:000778	379532_0:00246d	379532_0:0029e0	379532_0:001d09	379532_0:0036b9	379532_0:001d49	379532_0:0018ef	379532_0:0037d7	379532_0:000764	379532_0:000505	379532_0:000782
30611_0	Otolemur garnettii	30611_0:001816	30611_0:001816	30611_0:00474c	30611_0:000456	30611_0:003a82	30611_0:0023b5	30611_0:0004dc	30611_0:003e72	30611_0:0013e8	30611_0:002e81	30611_0:003b40	30611_0:003206	30611_0:003ac1	30611_0:000df4	30611_0:003b05
482537_0	Galeopterus variegatus	482537_0:004e1e	482537_0:004e1e	482537_0:001622	482537_0:0028a7	482537_0:0042c5	482537_0:002f5d	482537_0:00337a	482537_0:000923,482537_0:0053d8	482537_0:00132a,482537_0:003d46	482537_0:00193a	482537_0:0025a5	482537_0:004c91	482537_0:002943	482537_0:002d3e	482537_0:000c70
28737_0	Elephantulus edwardii	28737_0:001fc1	28737_0:001fc1	28737_0:000238	28737_0:0011ed	28737_0:002e7c	28737_0:000dd6	28737_0:001df4	28737_0:000f6f	28737_0:00018c	28737_0:003806	28737_0:003d71	28737_0:0042e7	28737_0:0048bd	28737_0:00211b	28737_0:0048c0
185453_0	Chrysochloris asiatica	185453_0:003b5f	185453_0:003b5f	185453_0:000064	185453_0:002281	185453_0:0016e2	185453_0:0002cf	185453_0:0026af	185453_0:001aff	185453_0:000f77	185453_0:002f87	185453_0:00365c	185453_0:0036ec	185453_0:0016bd	185453_0:001a4a	185453_0:00171f
1230840_0	Orycteropus afer afer	1230840_0:00311b	1230840_0:00311b	1230840_0:004237	1230840_0:0016ea	1230840_0:0023f2	1230840_0:000aea	1230840_0:002156	1230840_0:000c05	1230840_0:002347	1230840_0:003dab	1230840_0:002f41	1230840_0:0040a2	1230840_0:002498	1230840_0:000098	1230840_0:00244d
9371_0	Echinops telfairi	9371_0:00308b	9371_0:00308b	9371_0:000045	9371_0:0048b3	9371_0:0036b3	9371_0:000a70	9371_0:004c21		9371_0:000f58	9371_0:0042e1	9371_0:003a5b	9371_0:002499	9371_0:0036bf	9371_0:00047f	9371_0:0036d4
9785_0	Loxodonta africana	9785_0:003298	9785_0:003298		9785_0:000255	9785_0:003efd	9785_0:0041aa	9785_0:0003e4	9785_0:002e99	9785_0:00142e	9785_0:0048a2	9785_0:001c32	9785_0:004471	9785_0:003f1e	9785_0:0007bd	9785_0:003ef5
127582_0	Trichechus manatus latirostris	127582_0:0031e2	127582_0:0031e2	127582_0:003d95	127582_0:0008e5	127582_0:003179	127582_0:0026f0	127582_0:003443	127582_0:001c6e	127582_0:001a99	127582_0:0020df	127582_0:0017d4	127582_0:003f98	127582_0:003183	127582_0:001f72	127582_0:0030dc
27675_0	Choloepus didactylus		27675_0:0025df	27675_0:0039da	27675_0:0037e4	27675_0:001ffa	27675_0:001434	27675_0:003765	27675_0:000839	27675_0:0013a4	27675_0:00541c	27675_0:000c8b,27675_0:000cbc,27675_0:000d16	27675_0:00570b	27675_0:002210	27675_0:002d8c	27675_0:0020df
9361_0	Dasypus novemcinctus	9361_0:00222b	9361_0:00222b	9361_0:004020	9361_0:002833	9361_0:000d60	9361_0:002c94	9361_0:00416f	9361_0:0047c8	9361_0:00403d	9361_0:0004a9,9361_0:0004ab,9361_0:00087a	9361_0:00071a	9361_0:004fcc	9361_0:004765		9361_0:004a71
29139_0	Vombatus ursinus	29139_0:001180	29139_0:001180	29139_0:001b4c	29139_0:004a6f	29139_0:001841	29139_0:0031b0	29139_0:000bf1	29139_0:002878	29139_0:00312c	29139_0:000f27	29139_0:00336a,29139_0:0033a1	29139_0:0016ca,29139_0:0016ed	29139_0:001894	29139_0:0037e1	29139_0:00187a
38626_0	Phascolarctos cinereus	38626_0:00107c	38626_0:00107c	38626_0:001cdd	38626_0:001891	38626_0:003a84	38626_0:0031cb	38626_0:001704	38626_0:000b81	38626_0:002a34,38626_0:002a3a	38626_0:003f39	38626_0:000950	38626_0:000666,38626_0:000741	38626_0:003a46	38626_0:0005ae	38626_0:003aa4
9337_0	Trichosurus vulpecula	9337_0:00066d	9337_0:00066d	9337_0:000034	9337_0:001d74	9337_0:003df8	9337_0:004de8	9337_0:001c01	9337_0:0016a5	9337_0:004c7c	9337_0:000618	9337_0:00300f	9337_0:000cc2,9337_0:000da2	9337_0:003c0b
33562_0	Dromiciops gliroides	33562_0:000711	33562_0:000711	33562_0:0008b0	33562_0:00221c	33562_0:004cdf	33562_0:001628	33562_0:001edc	33562_0:0027c3	33562_0:001a67,33562_0:001fad	33562_0:0001dd	33562_0:003ab4	33562_0:00257f,33562_0:003379	33562_0:005025		33562_0:00522b
13616_0	Monodelphis domestica	13616_0:0025dc	13616_0:0025dc	13616_0:002243,13616_0:00278a	13616_0:0003ec	13616_0:0045cf,13616_0:004b49	13616_0:001022	13616_0:000ed3	13616_0:0032a5	13616_0:000211,13616_0:00111f	13616_0:0029b7	13616_0:001432	13616_0:002bf1,13616_0:0033df	13616_0:0045e5	13616_0:00449e
191870_0	Gracilinanus agilis	191870_0:0005ee	191870_0:0005ee	191870_0:0003ee	191870_0:00118b	191870_0:0046a2,191870_0:004900	191870_0:001f33	191870_0:001b4e	191870_0:0029a9	191870_0:001260,191870_0:001387	191870_0:000008	191870_0:003b61	191870_0:0028b3,191870_0:002a22	191870_0:004ccc		191870_0:0050f0
9305_0	Sarcophilus harrisii	9305_0:000c6a	9305_0:000c6a	9305_0:0009d8	9305_0:001e25	9305_0:004b65	9305_0:00116b	9305_0:000f7b	9305_0:00213a	9305_0:001708,9305_0:00194e	9305_0:000b8a	9305_0:003824,9305_0:0039b1	9305_0:002da7	9305_0:004804	9305_0:00206f	9305_0:0047d2
9258_0	Ornithorhynchus anatinus	9258_0:003f72	9258_0:003f72	9258_0:000ee7	9258_0:003b17	9258_0:000bdc	9258_0:001cee	9258_0:0039c4,9258_0:00457c,9258_0:004582	9258_0:00306b	9258_0:0001ee	9258_0:003a24	9258_0:003564	9258_0:001377	9258_0:00099e
9261_0	Tachyglossus aculeatus	9261_0:004183	9261_0:004183	9261_0:002b4f	9261_0:0045e0	9261_0:003354	9261_0:001409	9261_0:0044dc	9261_0:0024ee	9261_0:0000f6	9261_0:0042c6	9261_0:002c93	9261_0:003803	9261_0:003210		9261_0:00344b
121530_0	Tauraco erythrolophus				121530_0:001f3b
175836_0	Buceros rhinoceros silvestris
188344_0	Leptosomus discolor				188344_0:003826
57421_0	Merops nubicus
57412_0	Colius striatus				57412_0:000584
57397_0	Apaloderma vittatum				57397_0:002114
240206_0	Pterocles gutturalis
100784_0	Balearica regulorum gibbericeps				100784_0:003686			100784_0:0018c6			100784_0:000bff
187382_0	Chlamydotis macqueenii				187382_0:0001a1
54383_0	Eurypyga helias				54383_0:0016da
54374_0	Mesitornis unicolor				54374_0:003464
30455_0	Fulmarus glacialis	30455_0:000341	30455_0:000341		30455_0:0018ad			30455_0:0007a4			30455_0:002509	30455_0:0035c0
37040_0	Gavia stellata				37040_0:0023da
54380_0	Cariama cristata
30419_0	Opisthocomus hoazin				30419_0:00208e						30419_0:0015fc
8897_0	Chaetura pelagica				8897_0:0026e8
9244_0	Calypte anna
279965_0	Antrostomus carolinensis
9233_0	Aptenodytes forsteri				9233_0:003012			9233_0:002f3b				9233_0:00021f
9238_0	Pygoscelis adeliae				9238_0:000b65						9238_0:003025
36300_0	Pelecanus crispus	36300_0:0002c1	36300_0:0002c1		36300_0:00236f						36300_0:001f7d
9209_0	Phalacrocorax carbo				9209_0:002da9
97097_0	Phaethon lepturus				97097_0:000e09						97097_0:001352
188379_0	Egretta garzetta				188379_0:00357d						188379_0:001dbb
128390_0	Nipponia nippon				128390_0:002fe5			128390_0:0017a8	128390_0:002be8		128390_0:0032c1
118200_0	Picoides pubescens				118200_0:002731
55661_0	Cuculus canorus				55661_0:003316
8932_0	Columba livia
198806_0	Calidris pugnax
50402_0	Charadrius vociferus				50402_0:0013c1						50402_0:001fc5
194338_0	Athene cunicularia				194338_0:00231d
56313_0	Tyto alba				56313_0:000f0c							56313_0:001ca9
345164_0	Falco cherrug				345164_0:001c53
8954_0	Falco peregrinus				8954_0:000bc5
120794_0	Falco rusticolus				120794_0:002564
148594_0	Falco naumanni				148594_0:0023d3			148594_0:00248d
9135_0	Serinus canaria
1094192_0	Motacilla alba alba
84834_0	Molothrus ater
221976_0	Montifringilla ruficollis
356909_0	Montifringilla taczanowskii
9160_0	Passer montanus
299123_0	Lonchura striata domestica
59729_0	Taeniopygia guttata
48883_0	Geospiza fortis
87175_0	Camarhynchus parvulus
91951_0	Catharus ustulatus
156563_0	Cyanistes caeruleus
9157_0	Parus major
181119_0	Pseudopodoces humilis
9172_0	Sturnus vulgaris
932674_0	Corvus cornix cornix
68294_0	Corvus kubaryi
85066_0	Corvus brachyrhynchos
1196302_0	Corvus moneduloides
134902_0	Corvus hawaiiensis
57068_0	Acanthisitta chloris
44394_0	Zonotrichia albicollis
59894_0	Ficedula albicollis
43150_0	Hirundo rustica
296741_0	Chiroxiphia lanceolata
649802_0	Pipra filicauda
328815_0	Manacus vitellinus
321398_0	Lepidothrix coronata				321398_0:001f96
114329_0	Neopelma chrysocephalum
415028_0	Corapipo altera
164674_0	Empidonax traillii
176057_0	Nestor notabilis
2489341_0	Strigops habroptila
13146_0	Melopsittacus undulatus
216574_0	Aquila chrysaetos				216574_0:0007a0			216574_0:0006fa			216574_0:001ac2	216574_0:000e3a
223781_0	Aquila chrysaetos chrysaetos				223781_0:0033cc			223781_0:003458			223781_0:000c46	223781_0:0025db,223781_0:002613
52644_0	Haliaeetus leucocephalus				52644_0:002eca			52644_0:002e8d	52644_0:00290c		52644_0:0024c2	52644_0:000c00
8969_0	Haliaeetus albicilla				8969_0:002a5c						8969_0:0029e2
30410_0	Lagopus leucura											30410_0:000390
9002_0	Centrocercus urophasianus											9002_0:000095
9103_0	Meleagris gallopavo											9103_0:000dc9
9031_0	Gallus gallus											9031_0:0013a6
9054_0	Phasianus colchicus
93934_0	Coturnix japonica											93934_0:0011d0
8996_0	Numida meleagris							8996_0:0026c1
8868_0	Cygnus atratus										8868_0:001dac
8869_0	Cygnus olor										8869_0:000da8
8845_0	Anser cygnoides										8845_0:003091
8839_0	Anas platyrhynchos
8884_0	Oxyura jamaicensis
219594_0	Aythya fuligula
30464_0	Nothoprocta perdicaria				30464_0:002c55		30464_0:001a74	30464_0:0003f8		30464_0:000448	30464_0:003652	30464_0:001c2e
94827_0	Tinamus guttatus	94827_0:001c4b	94827_0:001c4b		94827_0:00242b	94827_0:002262	94827_0:003991	94827_0:000262	94827_0:0015fb	94827_0:0019db	94827_0:002d5b	94827_0:001cf2	94827_0:00286f
441894_0	Struthio camelus australis	441894_0:00374b	441894_0:00374b		441894_0:000224		441894_0:00122c	441894_0:0028ed	441894_0:003548	441894_0:000677	441894_0:002c09	441894_0:003330	441894_0:001f8f
8790_0	Dromaius novaehollandiae	8790_0:002ea6	8790_0:002ea6		8790_0:003b8c		8790_0:0038fd	8790_0:003361	8790_0:000e0e	8790_0:00040e	8790_0:0035f1	8790_0:0017c5	8790_0:003321
202946_0	Apteryx mantelli mantelli	202946_0:0001d7	202946_0:0001d7		202946_0:0038f1		202946_0:002e73	202946_0:001955	202946_0:00162a	202946_0:000bc6	202946_0:002f83	202946_0:00144b	202946_0:00163e,202946_0:001641
308060_0	Apteryx rowi	308060_0:002aa1	308060_0:002aa1		308060_0:001223		308060_0:003589	308060_0:001296	308060_0:0025c6	308060_0:002a44	308060_0:002aec	308060_0:0004c4	308060_0:000db7
38654_0	Alligator sinensis	38654_0:0038de	38654_0:0038de	38654_0:004618	38654_0:0012a7	38654_0:00350d	38654_0:002de2	38654_0:000772	38654_0:003133	38654_0:003af9,38654_0:0042bf	38654_0:003fc0	38654_0:001764	38654_0:002fa0	38654_0:003507
8496_0	Alligator mississippiensis	8496_0:001fde	8496_0:001fde	8496_0:00057c	8496_0:004356	8496_0:001482	8496_0:000001	8496_0:0042ed	8496_0:001f43	8496_0:00082f	8496_0:0035db	8496_0:003af9	8496_0:00001f	8496_0:0023c4
8502_0	Crocodylus porosus	8502_0:000042	8502_0:000042		8502_0:001339			8502_0:0012c2	8502_0:002a77	8502_0:0031bc	8502_0:00006d	8502_0:002e38
94835_0	Gavialis gangeticus	94835_0:000628	94835_0:000628		94835_0:001079			94835_0:00106f		94835_0:00280f	94835_0:000530	94835_0:003618
31138_0	Trachemys scripta elegans	31138_0:001055	31138_0:001055	31138_0:000ed5	31138_0:00276d	31138_0:0023b0	31138_0:002f8e	31138_0:0027af	31138_0:0041bf	31138_0:001737	31138_0:000c3a	31138_0:00133c	31138_0:003b9e	31138_0:002295
2587831_0	Terrapene carolina triunguis	2587831_0:0006ea	2587831_0:0006ea	2587831_0:00532b	2587831_0:0038a9		2587831_0:000cc1	2587831_0:003ed8,2587831_0:00494c	2587831_0:003371	2587831_0:001af3	2587831_0:0047ba	2587831_0:001286	2587831_0:003be6	2587831_0:001681
8478_0	Chrysemys picta bellii	8478_0:002c2b	8478_0:002c2b	8478_0:002e85	8478_0:001074	8478_0:000caf	8478_0:0020f3	8478_0:0010b2	8478_0:0022e3		8478_0:001b22	8478_0:000979	8478_0:002e2a	8478_0:000c1e
106734_0	Chelonoidis abingdonii	106734_0:0033b3	106734_0:0033b3	106734_0:000f00,106734_0:003ace	106734_0:0036ac	106734_0:00050d	106734_0:002b43	106734_0:00193b	106734_0:0038c9	106734_0:001fef	106734_0:001bf6	106734_0:003615	106734_0:003b63	106734_0:0004d4
1825980_0	Gopherus evgoodei	1825980_0:000b5f	1825980_0:000b5f	1825980_0:000b8d,1825980_0:000ef6	1825980_0:0028b8	1825980_0:002364	1825980_0:002e5b	1825980_0:00281f	1825980_0:003e00	1825980_0:0018c5	1825980_0:000af0	1825980_0:001315	1825980_0:00481f	1825980_0:0023e9
260615_0	Mauremys reevesii	260615_0:000baa,260615_0:000d1f	260615_0:000baa,260615_0:000d1f	260615_0:000fda	260615_0:002bdf	260615_0:002684	260615_0:0031e5	260615_0:002a6b	260615_0:004cbd	260615_0:001b64	260615_0:000be7	260615_0:00179b	260615_0:004adc
74926_0	Mauremys mutica	74926_0:000fc7	74926_0:000fc7	74926_0:001030,74926_0:001212	74926_0:002dc0	74926_0:0028db	74926_0:003860	74926_0:002d52	74926_0:005467	74926_0:0019a0	74926_0:0011a6	74926_0:001373,74926_0:0014da	74926_0:0046f5,74926_0:004763
8467_0	Caretta caretta	8467_0:000a76	8467_0:000a76	8467_0:000f60	8467_0:0029d2	8467_0:002652	8467_0:0030e9	8467_0:00290f	8467_0:003fe0	8467_0:001ebb	8467_0:000b56		8467_0:004a2c
8469_0	Chelonia mydas	8469_0:000e43	8469_0:000e43	8469_0:000fbf	8469_0:00280c	8469_0:00257f	8469_0:002e28	8469_0:002611	8469_0:003fc2	8469_0:001f42	8469_0:000cc0	8469_0:00138f	8469_0:00458c
27794_0	Dermochelys coriacea	27794_0:00096c	27794_0:00096c	27794_0:000e00	27794_0:0026a8	27794_0:0021ce	27794_0:002bb3	27794_0:002628	27794_0:003cf1	27794_0:001d4a	27794_0:000d63	27794_0:001145	27794_0:00421f
13735_0	Pelodiscus sinensis	13735_0:003e5f	13735_0:003e5f		13735_0:00489e	13735_0:0015a9	13735_0:004556	13735_0:00102a	13735_0:000535	13735_0:003d7e,13735_0:004240	13735_0:000978	13735_0:004194	13735_0:0010c1	13735_0:004528
35005_0	Thamnophis elegans	35005_0:002586	35005_0:002586		35005_0:000787	35005_0:003f42	35005_0:002631	35005_0:000c84	35005_0:0032da	35005_0:000342	35005_0:002819	35005_0:00170a	35005_0:003142	35005_0:003e94,35005_0:003ef5
35019_0	Thamnophis sirtalis	35019_0:001bc4	35019_0:001bc4	35019_0:000eeb	35019_0:002685		35019_0:001755	35019_0:000560	35019_0:002324		35019_0:00082c			35019_0:00458b
94885_0	Pantherophis guttatus	94885_0:002809	94885_0:002809	94885_0:00180f	94885_0:0005be	94885_0:002014	94885_0:003302,94885_0:003312	94885_0:00058b	94885_0:000e02	94885_0:0014c1	94885_0:0028e9	94885_0:00252c	94885_0:00366f
8663_0	Notechis scutatus	8663_0:00139e	8663_0:00139e	8663_0:00426d	8663_0:000539	8663_0:003bcb	8663_0:0044cd	8663_0:000510		8663_0:002610	8663_0:001477	8663_0:0012b1	8663_0:003a34
8673_0	Pseudonaja textilis	8673_0:001052	8673_0:001052	8673_0:0041e3	8673_0:000a13	8673_0:00324d	8673_0:004b7d,8673_0:004b7e	8673_0:0009c2	8673_0:00166e	8673_0:0003dd	8673_0:001009	8673_0:004302,8673_0:0047b0	8673_0:003004	8673_0:00347d
103944_0	Protobothrops mucrosquamatus	103944_0:002529	103944_0:002529	103944_0:003e2f	103944_0:003caa		103944_0:002ab4	103944_0:000591	103944_0:000103	103944_0:000654	103944_0:003036	103944_0:004031	103944_0:003414	103944_0:003b4c
88082_0	Crotalus tigris	88082_0:004197	88082_0:004197	88082_0:003bef	88082_0:000308	88082_0:0031b6	88082_0:003736	88082_0:0007f1	88082_0:00070e	88082_0:001744	88082_0:004c44	88082_0:0035e7	88082_0:00360a	88082_0:00270c
176946_0	Python bivittatus	176946_0:0005e9	176946_0:0005e9	176946_0:004a3f	176946_0:0045c6	176946_0:003651	176946_0:002e3f	176946_0:001f02	176946_0:00103b	176946_0:0023e8	176946_0:00378a		176946_0:0032ac,176946_0:003cd7	176946_0:003932
61221_0	Varanus komodoensis	61221_0:0012ba	61221_0:0012ba	61221_0:003d34	61221_0:003f03	61221_0:0034c7	61221_0:003c70	61221_0:003ed9	61221_0:002059	61221_0:0022bd	61221_0:000e94,61221_0:000ea5	61221_0:000299	61221_0:002035
8520_0	Sceloporus undulatus	8520_0:0027a3	8520_0:0027a3		8520_0:000d35	8520_0:0043e2	8520_0:004c0e,8520_0:004c2c,8520_0:004c4d	8520_0:00123c	8520_0:001ce8	8520_0:0009a6	8520_0:0024cb	8520_0:00051c	8520_0:004261,8520_0:004266,8520_0:0044aa,8520_0:004afb,8520_0:004cd7	8520_0:004af9
28377_0	Anolis carolinensis			28377_0:0048cf	28377_0:000e3c	28377_0:004037	28377_0:001759,28377_0:0019f5	28377_0:002822	28377_0:004561	28377_0:000657	28377_0:00264a,28377_0:00264c	28377_0:002d9a	28377_0:003506,28377_0:003508,28377_0:003509,28377_0:00350c,28377_0:00350f
103695_0	Pogona vitticeps	103695_0:000a44	103695_0:000a44	103695_0:002f0f	103695_0:0004b7		103695_0:002f41	103695_0:001e00	103695_0:003341	103695_0:002b5c,103695_0:003499	103695_0:0018a5,103695_0:0018b6	103695_0:0001eb	103695_0:0012b3	103695_0:0044d5
80427_0	Lacerta agilis	80427_0:0025a9	80427_0:0025a9	80427_0:002519	80427_0:0006bb	80427_0:00484e	80427_0:002545	80427_0:00085b	80427_0:0028bf	80427_0:000083,80427_0:000115,80427_0:000534	80427_0:0025a0	80427_0:001233	80427_0:0027c2,80427_0:002bde	80427_0:00494c
64176_0	Podarcis muralis	64176_0:002461	64176_0:002461	64176_0:002434	64176_0:0006fa	64176_0:00475c,64176_0:0047ea	64176_0:002417,64176_0:004306	64176_0:000b14		64176_0:0002bc,64176_0:0005a3	64176_0:0022b2	64176_0:0010ab	64176_0:002cdd	64176_0:0046f2
8524_0	Zootoca vivipara	8524_0:0027e3	8524_0:0027e3	8524_0:00292b	8524_0:000b54	8524_0:004497	8524_0:0027c0	8524_0:000d23	8524_0:0021b1	8524_0:00031d,8524_0:004aed,8524_0:004c6a,8524_0:004ee7,8524_0:004ee8	8524_0:002a67	8524_0:001082	8524_0:001bd5	8524_0:004478
146911_0	Gekko japonicus	146911_0:002459	146911_0:002459		146911_0:0049db		146911_0:001ac3	146911_0:000987	146911_0:0017c7	146911_0:0006fd,146911_0:000708			146911_0:000cee,146911_0:002c0f
933632_0	Sphaerodactylus townsendi	933632_0:00300f	933632_0:00300f	933632_0:004889	933632_0:000feb		933632_0:0030fb	933632_0:0014d3	933632_0:0026c8	933632_0:000962	933632_0:002fa7,933632_0:002fc9	933632_0:0001ae,933632_0:000608	933632_0:0026ed,933632_0:002754	933632_0:000184
30331_0	Bufo gargarizans
8384_0	Bufo bufo
125878_0	Nanorana parkeri
8407_0	Rana temporaria
8355_0	Xenopus laevis
8364_0	Xenopus tropicalis
260995_0	Geotrypetes seraphini
1415580_0	Microcaecilia unicolor
194408_0	Rhinatrema bivittatum
7888_0	Protopterus annectens						7888_0:001975	7888_0:001c8f	7888_0:000505			7888_0:00093a
7897_0	Latimeria chalumnae			7897_0:004525	7897_0:00112b	7897_0:000785	7897_0:000a0a	7897_0:001a28	7897_0:0014f2	7897_0:0001a9	7897_0:000a63	7897_0:00144b,7897_0:001452	7897_0:00051a
8218_0	Gymnodraco acuticeps
52239_0	Pseudochaenichthys georgianus
40690_0	Trematomus bernacchii
8208_0	Notothenia coriiceps
56716_0	Cottoperca gobio
134920_0	Pungitius pungitius
481459_0	Gasterosteus aculeatus aculeatus
8103_0	Cyclopterus lumpus
433405_0	Anarrhichthys ocellatus
160734_0	Plectropomus leopardus
310571_0	Epinephelus lanceolatus
8167_0	Perca flavescens
8168_0	Perca fluviatilis
283035_0	Sander lucioperca
417921_0	Etheostoma cragini
54343_0	Etheostoma spectabile
72105_0	Sebastes umbrosus
75038_0	Scatophagus argus
34816_0	Morone saxatilis
215358_0	Larimichthys crocea
31033_0	Takifugu rubripes
109905_0	Chelmon rostratus
56723_0	Labrus bergylta
241271_0	Cheilinus undulatus
1203425_0	Notolabrus celidotus
147949_0	Micropterus dolomieu
27706_0	Micropterus salmoides
119488_0	Siniperca chuatsi
8175_0	Sparus aurata
8177_0	Acanthopagrus latus
8236_0	Thunnus albacares
8240_0	Thunnus maccoyii
195615_0	Hippoglossus stenolepis
8267_0	Hippoglossus hippoglossus
8255_0	Paralichthys olivaceus
244447_0	Cynoglossus semilaevis
28829_0	Solea senegalensis
52904_0	Scophthalmus maximus
8245_0	Xiphias gladius
1841481_0	Seriola lalandi dorsalis
41447_0	Seriola dumerili
173247_0	Echeneis naucrates
8187_0	Lates calcarifer
941984_0	Toxotes jaculatrix
158456_0	Betta splendens
64144_0	Anabas testudineus
205130_0	Mastacembelus armatus
43700_0	Monopterus albus
48699_0	Poecilia latipinna
48701_0	Poecilia mexicana
48698_0	Poecilia formosa
8081_0	Poecilia reticulata
32473_0	Xiphophorus couchianus
8083_0	Xiphophorus maculatus
8084_0	Xiphophorus hellerii
33528_0	Gambusia affinis
208333_0	Girardinichthys multiradiatus
8078_0	Fundulus heteroclitus
28743_0	Cyprinodon variegatus
77115_0	Cyprinodon tularosa
52670_0	Austrofundulus limnaeus
451745_0	Nematolebias whitei
37003_0	Kryptolebias marmoratus
105023_0	Nothobranchius furzeri
30732_0	Oryzias melastigma
8090_0	Oryzias latipes
1250792_0	Melanotaenia boesemani
181472_0	Salarias fasciatus
441366_0	Gouania willdenowi
303518_0	Pundamilia nyererei
106582_0	Maylandia zebra
8154_0	Astatotilapia calliptera
8153_0	Haplochromis burtoni
43689_0	Simochromis diagramma
47969_0	Oreochromis aureus
8128_0	Oreochromis niloticus
32507_0	Neolamprologus brichardi
63155_0	Archocentrus centrarchus
80966_0	Acanthochromis polyacanthus
144197_0	Stegastes partitus
80972_0	Amphiprion ocellaris
210632_0	Parambassis ranga
48193_0	Mugil cephalus
109280_0	Hippocampus comes
161584_0	Syngnathus acus
390379_0	Thalassophryne amazonica
150288_0	Boleophthalmus pectinirostris
409849_0	Periophthalmus magnuspinnatus
375764_0	Sphaeramia orbicularis						375764_0:001403
586833_0	Myripristis murdjan					586833_0:004072	586833_0:0009c7	586833_0:00150d,586833_0:003501,586833_0:00355d,586833_0:0035ca
8049_0	Gadus morhua
137520_0	Hypomesus transpacificus	137520_0:0009f6	137520_0:0009f6	137520_0:00098f			137520_0:002850	137520_0:004d5b	137520_0:000ac2	137520_0:00060e	137520_0:003629	137520_0:0020c6	137520_0:003a7b
8023_0	Oncorhynchus nerka			8023_0:001b97	8023_0:009403	8023_0:0047ca	8023_0:00211a	8023_0:00240f	8023_0:000d7d,8023_0:000ffc	8023_0:0044d0	8023_0:0018ed,8023_0:00486a	8023_0:00729f	8023_0:0022f7,8023_0:002469
8018_0	Oncorhynchus keta			8018_0:006aca		8018_0:001245	8018_0:00309e	8018_0:002080	8018_0:006ab7,8018_0:007715	8018_0:0051fd	8018_0:004a10,8018_0:004eff	8018_0:007c48	8018_0:002106
8017_0	Oncorhynchus gorbuscha	8017_0:007d0d	8017_0:007d0d	8017_0:0030a7	8017_0:004aba	8017_0:006fc3	8017_0:0004a7	8017_0:0009a6	8017_0:007de2	8017_0:005ffb	8017_0:0036af	8017_0:002217	8017_0:0006f4
74940_0	Oncorhynchus tshawytscha			74940_0:008042	74940_0:00640d	74940_0:00845d,74940_0:0085f7	74940_0:0059ec	74940_0:007bb6	74940_0:00471a	74940_0:00397c	74940_0:00666f	74940_0:000179	74940_0:007c09
8022_0	Oncorhynchus mykiss	8022_0:006faa	8022_0:006faa	8022_0:009a82	8022_0:0056da,8022_0:00971c	8022_0:009e1f	8022_0:0007f1	8022_0:00388a	8022_0:006d62	8022_0:0072c2	8022_0:005eaf	8022_0:00815e	8022_0:003977,8022_0:003bc1
8019_0	Oncorhynchus kisutch			8019_0:0048e1	8019_0:0061c5	8019_0:0085c6	8019_0:006deb	8019_0:007fa7	8019_0:005a37	8019_0:0026d4	8019_0:00727a	8019_0:003521	8019_0:0081ed
8036_0	Salvelinus alpinus			8036_0:005a1e	8036_0:001d5a	8036_0:001578	8036_0:000f4c		8036_0:006b8e	8036_0:002191,8036_0:0021d9,8036_0:00229f,8036_0:0086c3	8036_0:003778,8036_0:0039c1		8036_0:004f07
8040_0	Salvelinus namaycush	8040_0:0064fd	8040_0:0064fd	8040_0:00706b	8040_0:00977c	8040_0:005feb	8040_0:00530c	8040_0:003893	8040_0:0062d8	8040_0:001072			8040_0:003786
8030_0	Salmo salar	8030_0:009a9e	8030_0:009a9e	8030_0:006169	8030_0:002440,8030_0:0037a7	8030_0:00492a	8030_0:003f89	8030_0:002079	8030_0:009920	8030_0:0004d0	8030_0:0058e2	8030_0:0003ce	8030_0:001fae
8032_0	Salmo trutta			8032_0:008d0a	8032_0:000f9a	8032_0:002f50	8032_0:002025	8032_0:0051e2	8032_0:00855b	8032_0:008501	8032_0:00798f	8032_0:0050ae	8032_0:00524b
59861_0	Coregonus clupeaformis	59861_0:003e56	59861_0:003e56	59861_0:001a85	59861_0:0009b2,59861_0:004e80	59861_0:006032	59861_0:0043b7	59861_0:002de7	59861_0:003b40	59861_0:004919	59861_0:0068a0	59861_0:00045a	59861_0:002c20
8010_0	Esox lucius			8010_0:002688	8010_0:000e78	8010_0:001745	8010_0:004be1	8010_0:00188e	8010_0:0024a5	8010_0:003d00	8010_0:002ff8	8010_0:0012cc	8010_0:00191f
307959_0	Sinocyclocheilus rhinocerous	307959_0:0025b7,307959_0:00898b	307959_0:0025b7,307959_0:00898b		307959_0:001b29	307959_0:0001ed	307959_0:0041d9						307959_0:0068f9
75366_0	Sinocyclocheilus grahami	75366_0:001a19,75366_0:00699e	75366_0:001a19,75366_0:00699e			75366_0:0012dd	75366_0:0067c5					75366_0:002503	75366_0:00ae2d
1608454_0	Sinocyclocheilus anshuiensis	1608454_0:00356d,1608454_0:0046b1	1608454_0:00356d,1608454_0:0046b1		1608454_0:007dae	1608454_0:00685f	1608454_0:006789					1608454_0:007655	1608454_0:006871
7957_0	Carassius auratus	7957_0:003fcf	7957_0:003fcf		7957_0:002fc0	7957_0:004842	7957_0:005455		7957_0:004094			7957_0:007b55	7957_0:0049ad
7962_0	Cyprinus carpio	7962_0:00912e	7962_0:00912e		7962_0:007f03	7962_0:009645	7962_0:00a2e2		7962_0:008fef			7962_0:007d56	7962_0:009647
1606681_0	Puntigrus tetrazona	1606681_0:004608	1606681_0:004608		1606681_0:003468		1606681_0:00570a					1606681_0:003110	1606681_0:004c37
90988_0	Pimephales promelas
75352_0	Megalobrama amblycephala
7955_0	Danio rerio
175797_0	Silurus meridionalis
1234273_0	Tachysurus fulvidraco
7998_0	Ictalurus punctatus
310915_0	Pangasianodon hypophthalmus
8005_0	Electrophorus electricus	8005_0:00259d	8005_0:00259d		8005_0:0031e6		8005_0:001a7a		8005_0:0022e2	8005_0:0033f1		8005_0:000d51	8005_0:00475a
42514_0	Pygocentrus nattereri					42514_0:000ca5,42514_0:0063b3	42514_0:00225e	42514_0:00057b,42514_0:0007d5,42514_0:000807,42514_0:0040fd	42514_0:000548				42514_0:0063ba
42526_0	Colossoma macropomum					42526_0:005e95	42526_0:00586c	42526_0:004c03,42526_0:004cde,42526_0:004d68,42526_0:004e51,42526_0:005f86	42526_0:004e7b				42526_0:000314
7994_0	Astyanax mexicanus					7994_0:000420	7994_0:002fb1	7994_0:00109b	7994_0:005f8f
29144_0	Chanos chanos						29144_0:0008af	29144_0:004ec9					29144_0:0036ba
278164_0	Alosa alosa	278164_0:004c4b	278164_0:004c4b	278164_0:004db3	278164_0:003a9d	278164_0:000907	278164_0:002ce4	278164_0:000ee8	278164_0:005abb	278164_0:0036a9	278164_0:0058f1	278164_0:005407	278164_0:001b0a
34773_0	Alosa sapidissima	34773_0:0056e7	34773_0:0056e7	34773_0:00595d	34773_0:0040d4	34773_0:0017f4	34773_0:00313f	34773_0:00212a	34773_0:004c4b	34773_0:002cfd	34773_0:004e25	34773_0:006148	34773_0:000d76
7950_0	Clupea harengus	7950_0:004966	7950_0:004966	7950_0:0046d4		7950_0:002003	7950_0:000a7c		7950_0:004504	7950_0:003d28,7950_0:003df0,7950_0:003ef9,7950_0:003f84	7950_0:00143b	7950_0:003c3c,7950_0:004db5,7950_0:004eb8
299321_0	Denticeps clupeoides
113540_0	Scleropages formosus
1676925_0	Paramormyrops kingsleyae
118141_0	Megalops cyprinoides
7936_0	Anguilla anguilla
7918_0	Lepisosteus oculatus	7918_0:002a50	7918_0:002a50	7918_0:00282d	7918_0:001a31	7918_0:004597	7918_0:000e9a	7918_0:001913	7918_0:001777	7918_0:001e1a	7918_0:003958	7918_0:003529	7918_0:0008d5
7906_0	Acipenser ruthenus			7906_0:001038	7906_0:003c2e,7906_0:006356	7906_0:007a2c,7906_0:007a39,7906_0:007a6e	7906_0:004877,7906_0:005dc6	7906_0:003b22,7906_0:006332	7906_0:00589d	7906_0:003f24,7906_0:005510	7906_0:006e6a,7906_0:0070a5	7906_0:001ba1	7906_0:0083a1
7913_0	Polyodon spathula				7913_0:004fe0		7913_0:006514	7913_0:00319c	7913_0:00701e	7913_0:0030cb	7913_0:005b18	7913_0:001968	7913_0:006674	7913_0:00758e
27687_0	Erpetoichthys calabaricus								27687_0:00445c		27687_0:003d3e		27687_0:00038d
55291_0	Polypterus senegalus			55291_0:0050cb			55291_0:003c01	55291_0:00518f	55291_0:004dee	55291_0:005077	55291_0:002f4c		55291_0:0027f9
259920_0	Rhincodon typus	259920_0:00052d	259920_0:00052d	259920_0:004cdd	259920_0:001be6		259920_0:003a1b	259920_0:001d51	259920_0:003318			259920_0:001669	259920_0:004011
378071_0	Stegostoma fasciatum	378071_0:000562	378071_0:000562		378071_0:001e68		378071_0:0038dc	378071_0:001e37	378071_0:0031ef,378071_0:0031f8	378071_0:001540		378071_0:00147d	378071_0:003f12
36176_0	Chiloscyllium plagiosum	36176_0:003399	36176_0:003399	36176_0:000ac6	36176_0:001ce4		36176_0:003bc0	36176_0:001e07	36176_0:0030d3	36176_0:001519,36176_0:001544	36176_0:003592	36176_0:0013fc	36176_0:0040e4
7830_0	Scyliorhinus canicula	7830_0:001535	7830_0:001535	7830_0:0013a9	7830_0:000e67		7830_0:002aa2	7830_0:0010a4	7830_0:0003c0	7830_0:000a42	7830_0:003e19	7830_0:000342	7830_0:004aa5
13397_0	Carcharodon carcharias			13397_0:000923	13397_0:001897		13397_0:003da5	13397_0:001674	13397_0:003388					13397_0:0048a8
386614_0	Amblyraja radiata	386614_0:000589	386614_0:000589		386614_0:001aa6		386614_0:003d53	386614_0:001a9d	386614_0:0034c0			386614_0:0013a8	386614_0:004206,386614_0:004207,386614_0:004243
7868_0	Callorhinchus milii	7868_0:0008ba	7868_0:0008ba	7868_0:00081e,7868_0:003f60	7868_0:00293c		7868_0:00393f	7868_0:0028aa	7868_0:0024a2	7868_0:00222d	7868_0:0033cc	7868_0:000bb7	7868_0:003e8b
7757_0	Petromyzon marinus
7719_0	Ciona intestinalis			7719_0:001aaa	7719_0:001474	7719_0:001bd7	7719_0:002930		7719_0:0007ca	7719_0:0018ce,7719_0:0019e9		7719_0:0015b3	7719_0:001e63
7725_0	Styela clava	7725_0:000833	7725_0:000833	7725_0:001733	7725_0:00171c	7725_0:000b80	7725_0:002f48	7725_0:0049f4	7725_0:00359f	7725_0:002fd5			7725_0:002899
7739_0	Branchiostoma floridae	7739_0:002849	7739_0:002849	7739_0:003b09	7739_0:00538c	7739_0:00032d	7739_0:000cdf	7739_0:001329	7739_0:00174e	7739_0:003009,7739_0:003153		7739_0:001a58	7739_0:0000e5
7741_0	Branchiostoma belcheri	7741_0:004b1b	7741_0:004b1b	7741_0:003d0a	7741_0:0054f5	7741_0:003ea2	7741_0:003c62	7741_0:003b8d	7741_0:0051b0	7741_0:004e91,7741_0:004f4e		7741_0:0046e8	7741_0:001ffc,7741_0:003eb5
10224_0	Saccoglossus kowalevskii				10224_0:0000e8		10224_0:0022e6,10224_0:0022ed	10224_0:000261		10224_0:0010d5		10224_0:003300	10224_0:0031f9
133434_0	Acanthaster planci	133434_0:001ffb	133434_0:001ffb	133434_0:0011bc	133434_0:00213e	133434_0:000ae5	133434_0:0034bd	133434_0:000107	133434_0:001930	133434_0:001820	133434_0:003828	133434_0:000b2e	133434_0:00388d
46514_0	Patiria miniata	46514_0:0031bd	46514_0:0031bd	46514_0:002fab	46514_0:000579	46514_0:000957	46514_0:004c18	46514_0:0026cb	46514_0:00258d	46514_0:00569f	46514_0:00104c	46514_0:000990	46514_0:0006ed,46514_0:000738
7604_0	Asterias rubens	7604_0:0016e5	7604_0:0016e5	7604_0:003574	7604_0:001d76	7604_0:0002c2	7604_0:002004	7604_0:0037ad	7604_0:0010c6	7604_0:003664	7604_0:002a08	7604_0:000183	7604_0:0002f6
7654_0	Lytechinus variegatus	7654_0:003888	7654_0:003888	7654_0:0045b2	7654_0:003f81	7654_0:002e1b	7654_0:0025ea	7654_0:0055f2	7654_0:000f5c	7654_0:004c6b,7654_0:004c94	7654_0:004d1f,7654_0:004f7b	7654_0:002ce4	7654_0:002e4d
7668_0	Strongylocentrotus purpuratus	7668_0:00236d	7668_0:00236d	7668_0:003425	7668_0:0027d4	7668_0:005236	7668_0:0068c0	7668_0:00114b	7668_0:003c99	7668_0:004b95	7668_0:0019a9	7668_0:005027	7668_0:005021,7668_0:0050d2
1529436_0	Anneissia japonica	1529436_0:00061b	1529436_0:00061b	1529436_0:00019e		1529436_0:0036b8	1529436_0:000415	1529436_0:003331	1529436_0:00480a	1529436_0:00178c	1529436_0:00142f	1529436_0:000768	1529436_0:002350
7226_0	Drosophila mauritiana
7238_0	Drosophila sechellia
7240_0	Drosophila simulans
7220_0	Drosophila erecta
7227_0	Drosophila melanogaster
129105_0	Drosophila santomea
7245_0	Drosophila yakuba
7243_0	Drosophila teissieri
29029_0	Drosophila eugracilis
28584_0	Drosophila suzukii
1486046_0	Drosophila subpulchrella
125945_0	Drosophila biarmipes
29030_0	Drosophila takahashii
1041015_0	Drosophila rhopaloa
30023_0	Drosophila elegans
30025_0	Drosophila ficusphila
30033_0	Drosophila kikkawai
7274_0	Drosophila serrata
42026_0	Drosophila bipectinata
7217_0	Drosophila ananassae
7234_0	Drosophila persimilis
7237_0	Drosophila pseudoobscura
7229_0	Drosophila miranda
7241_0	Drosophila subobscura
7266_0	Drosophila guanche
7282_0	Drosophila obscura
7260_0	Drosophila willistoni
7232_0	Drosophila navojoa
7263_0	Drosophila arizonae
7230_0	Drosophila mojavensis
7224_0	Drosophila hydei
47314_0	Drosophila novamexicana
7244_0	Drosophila virilis
198719_0	Drosophila innubila
7291_0	Drosophila albomicans
30019_0	Drosophila busckii
7222_0	Drosophila grimshawi
7225_0	Scaptodrosophila lebanonensis
139649_0	Teleopsis dalmanni
59916_0	Bactrocera tryoni
174628_0	Bactrocera latifrons
27457_0	Bactrocera dorsalis
104688_0	Bactrocera oleae
28588_0	Zeugodacus cucurbitae
7213_0	Ceratitis capitata
28610_0	Rhagoletis pomonella
28612_0	Rhagoletis zephyria
7394_0	Glossina morsitans
7395_0	Glossina austeni
37001_0	Glossina brevipalpis
7396_0	Glossina fuscipes
7397_0	Glossina palpalis
35570_0	Stomoxys calcitrans
7370_0	Musca domestica
13632_0	Lucilia sericata
7375_0	Lucilia cuprina
343691_0	Hermetia illucens
112268_0	Anopheles minimus
62324_0	Anopheles funestus
139723_0	Anopheles culicifacies
69004_0	Anopheles farauti
7168_0	Anopheles dirus
30069_0	Anopheles stephensi
74869_0	Anopheles maculatus
7173_0	Anopheles arabiensis		7173_0:001576
1518534_0	Anopheles coluzzii		1518534_0:000d69
30066_0	Anopheles merus		30066_0:000c81
180454_0	Anopheles gambiae str. PEST		180454_0:000e53
7165_0	Anopheles gambiae		7165_0:00184d
43041_0	Anopheles christyi
199890_0	Anopheles epiroticus
41427_0	Anopheles atroparvus
74873_0	Anopheles sinensis
43151_0	Anopheles darlingi
7167_0	Anopheles albimanus
42434_0	Culex pipiens pallens		42434_0:003e39
7176_0	Culex quinquefasciatus		7176_0:00068a
7159_0	Aedes aegypti		7159_0:000432
7160_0	Aedes albopictus		7160_0:005c1e,7160_0:002804
319348_0	Polypedilum vanderplanki		319348_0:0008f2
54969_0	Polypedilum nubifer
315563_0	Belgica antarctica
568069_0	Clunio marinus		568069_0:001bfd
29031_0	Phlebotomus papatasi
7200_0	Lutzomyia longipalpis
265458_0	Contarinia nasturtii		265458_0:000100
39758_0	Mayetiola destructor
38358_0	Bradysia coprophila		38358_0:002ee8
7515_0	Ctenocephalides felis
42275_0	Vanessa atalanta
171605_0	Vanessa cardui
334116_0	Vanessa tameamea
113334_0	Melitaea cinxia
13037_0	Danaus plexippus
278856_0	Danaus plexippus plexippus
246812_0	Heliconius erato lativitta
34740_0	Heliconius melpomene
191418_0	Maniola jurtina
116150_0	Pararge aegeria
110368_0	Bicyclus anynana
78633_0	Pieris napi
7116_0	Pieris brassicae
64459_0	Pieris rapae
33412_0	Zerene cesonia
72248_0	Colias croceus
91739_0	Aricia agestis
76194_0	Papilio polytes
66420_0	Papilio xuthus
76193_0	Papilio machaon
45779_0	Papilio glaucus
69820_0	Spodoptera litura
7108_0	Spodoptera frugiperda
29058_0	Helicoverpa armigera
7113_0	Helicoverpa zea
7111_0	Trichoplusia ni
7091_0	Bombyx mori
7092_0	Bombyx mandarina
7130_0	Manduca sexta
168631_0	Chilo suppressalis
93504_0	Ostrinia furnacalis
680683_0	Amyelois transitella
7137_0	Galleria mellonella
104452_0	Operophtera brumata
1477025_0	Hyposmocoma kahamanoa
1035111_0	Leguminivora glycinivorella
51655_0	Plutella xylostella
1218281_0	Limnephilus lunatus
1155016_0	Mengenilla moldrzyki
50390_0	Diabrotica virgifera virgifera
7539_0	Leptinotarsa decemlineata
217634_0	Anoplophora glabripennis
7048_0	Sitophilus oryzae
77166_0	Dendroctonus ponderosae
115357_0	Harmonia axyridis
41139_0	Coccinella septempunctata
41895_0	Tribolium madens
7070_0	Tribolium castaneum
116153_0	Aethina tumida
1629725_0	Oryctes borbonicus
166361_0	Onthophagus taurus
224129_0	Agrilus planipennis
7054_0	Photinus pyralis
110193_0	Nicrophorus vespilloides
189513_0	Chrysoperla carnea
103933_0	Bombus bifarius
2705178_0	Bombus vancouverensis nearcticus
207650_0	Bombus vosnesenskii
132113_0	Bombus impatiens
30195_0	Bombus terrestris
396416_0	Bombus pyrosoma
7463_0	Apis florea
7462_0	Apis dorsata
7460_0	Apis mellifera
7461_0	Apis cerana
183418_0	Apis laboriosa
1507135_0	Euglossa dilemma
516756_0	Eufriesea mexicana
597456_0	Habropoda laboriosa
166423_0	Melipona quadrifasciata
561572_0	Frieseomelitta varia
156304_0	Ceratina calcarata
1437191_0	Osmia bicornis bicornis
473952_0	Osmia lignaria
143995_0	Megachile rotundata
115081_0	Megalopta genalis
88501_0	Lasioglossum albipes
2448451_0	Nomia melanderi
178035_0	Dufourea novaeangliae
935657_0	Colletes gigas
202808_0	Vespa velutina
7446_0	Vespa mandarinia
7445_0	Vespa crabro
30213_0	Vespula pensylvanica
91411_0	Polistes canadensis
743375_0	Polistes dominula
30207_0	Polistes fuscatus
64791_0	Trachymyrmex zeteki
34720_0	Trachymyrmex septentrionalis
471704_0	Trachymyrmex cornetzi
456900_0	Cyphomyrmex costatus
12957_0	Atta cephalotes
520822_0	Atta colombica
103372_0	Acromyrmex echinatior
144034_0	Pogonomyrmex barbatus
286306_0	Cardiocondyla obscurior
300111_0	Temnothorax curvispinosus
411798_0	Vollenhovia emeryi
64793_0	Wasmannia auropunctata
13686_0	Solenopsis invicta
307658_0	Monomorium pharaonis
613905_0	Nylanderia fulva
67767_0	Lasius niger
104421_0	Camponotus floridanus
72781_0	Formica exsecta
83485_0	Linepithema humile
219809_0	Pseudomyrmex gracilis
610380_0	Harpegnathos saltator
609295_0	Dinoponera quadriceps
486640_0	Odontomachus brunneus
2015173_0	Ooceraea biroi
32391_0	Cotesia glomerata
69319_0	Microplitis demolitor
460826_0	Chelonus insularis
535359_0	Macrocentrus cingulum
684658_0	Aphidius gifuensis
454923_0	Diachasma alloeum
64838_0	Fopius arisanus
32260_0	Venturia canescens
7493_0	Trichogramma pretiosum
29053_0	Copidosoma floridanum
326594_0	Ceratosolen solmsi marchali
7425_0	Nasonia vitripennis
63436_0	Leptopilina heterotoma
222816_0	Orussus abietinus
211228_0	Cephus cinctus
441929_0	Neodiprion pinetum
441921_0	Neodiprion lecontei
441943_0	Neodiprion virginiana
362088_0	Diprion similis
37344_0	Athalia rosae
40932_0	Rhopalosiphum padi
43146_0	Rhopalosiphum maidis
742174_0	Melanaphis sacchari
307491_0	Aphis glycines
80765_0	Aphis gossypii
13164_0	Myzus persicae
93721_0	Myzus cerasi
143948_0	Diuraphis noxia
7029_0	Acyrthosiphon pisum
143950_0	Sipha flava
121845_0	Diaphorina citri
38123_0	Pachypsylla venusta
7038_0	Bemisia tabaci
13249_0	Rhodnius prolixus
79782_0	Cimex lectularius
286706_0	Halyomorpha halys
7536_0	Oncopeltus fasciatus
56086_0	Gerris buenoi
108931_0	Nilaparvata lugens
197043_0	Homalodisca vitripennis
121224_0	Pediculus humanus corporis
121225_0	Pediculus humanus
133901_0	Frankliniella occidentalis
161013_0	Thrips palmi
105785_0	Cryptotermes secundus
136037_0	Zootermopsis nevadensis
6973_0	Blattella germanica
378494_0	Galloisiana yuasai
274613_0	Schistocerca piceifrons
7009_0	Schistocerca americana
7004_0	Locusta migratoria
197161_0	Ischnura elegans
52612_0	Calopteryx splendens
123851_0	Ladona fulva
1049336_0	Ephemera danica
158441_0	Folsomia candida		158441_0:00519e	158441_0:0030e9,158441_0:003952	158441_0:003506	158441_0:001c34,158441_0:00541b		158441_0:00272c,158441_0:004c0e	158441_0:0031c3	158441_0:0033c4	158441_0:0037dd		158441_0:0024d2
48709_0	Orchesella cincta		48709_0:000df3	48709_0:0022e7,48709_0:003676	48709_0:0023bf,48709_0:0040b1	48709_0:000857,48709_0:003a14		48709_0:00031d,48709_0:002e2b	48709_0:001195,48709_0:003a78	48709_0:001c89,48709_0:002d0d	48709_0:004b75		48709_0:0030d3,48709_0:0030d4,48709_0:0033b6
438502_0	Campodea augens			438502_0:0037d4	438502_0:000801				438502_0:005b6a	438502_0:0011f1		438502_0:00539a	438502_0:002766
438503_0	Catajapyx aquilonaris				438503_0:000167	438503_0:001bce		438503_0:00014a
6687_0	Penaeus monodon
6689_0	Penaeus vannamei
139456_0	Penaeus chinensis
27405_0	Penaeus japonicus
6706_0	Homarus americanus
6728_0	Procambarus clarkii
210409_0	Portunus trituberculatus
294128_0	Hyalella azteca
6832_0	Tigriopus californicus
72036_0	Lepeophtheirus salmonis
88015_0	Eurytemora affinis
1232801_0	Amphibalanus amphitrite			1232801_0:002bc5,1232801_0:0040ed	1232801_0:002141,1232801_0:003798	1232801_0:000eb2		1232801_0:002e3b,1232801_0:0061f6		1232801_0:00040d
41117_0	Pollicipes pollicipes		41117_0:001a2b		41117_0:004b48	41117_0:003810		41117_0:001e6f		41117_0:0039e9,41117_0:0039ea,41117_0:0039eb,41117_0:0039ec,41117_0:0039ed,41117_0:0039ee
35523_0	Daphnia pulicaria
6669_0	Daphnia pulex
35525_0	Daphnia magna
126957_0	Strigamia maritima		126957_0:001378		126957_0:0016c2			126957_0:000ed4
34632_0	Rhipicephalus sanguineus
6941_0	Rhipicephalus microplus
543639_0	Dermacentor silvarum
6945_0	Ixodes scapularis
109461_0	Varroa destructor
62625_0	Varroa jacobsoni
418985_0	Tropilaelaps mercedesae
34638_0	Galendromus occidentalis
6954_0	Dermatophagoides farinae
6956_0	Dermatophagoides pteronyssinus
6958_0	Euroglyphus maynei
52283_0	Sarcoptes scabiei
32264_0	Tetranychus urticae
202533_0	Stegodyphus dumicola
407821_0	Stegodyphus mimosarum
114398_0	Parasteatoda tepidariorum
218467_0	Centruroides sculpturatus
6850_0	Limulus polyphemus					6850_0:00494f			6850_0:00002c	6850_0:0002c4		6850_0:0003e0,6850_0:0003e1,6850_0:001abf	6850_0:002633
31234_0	Caenorhabditis remanei
6238_0	Caenorhabditis briggsae
6239_0	Caenorhabditis elegans
6279_0	Brugia malayi
7209_0	Loa loa
34506_0	Strongyloides ratti
51031_0	Necator americanus
6334_0	Trichinella spiralis
37621_0	Priapulus caudatus				37621_0:000b66	37621_0:00046b	37621_0:00024e	37621_0:001b94		37621_0:00171f,37621_0:001722	37621_0:0026ba	37621_0:0009b1	37621_0:000652,37621_0:00065e
6500_0	Aplysia californica
6526_0	Biomphalaria glabrata
400727_0	Pomacea canaliculata
225164_0	Lottia gigantea
36100_0	Haliotis rubra
6454_0	Haliotis rufescens
1735272_0	Gigantopelta aegis
29159_0	Crassostrea gigas
6565_0	Crassostrea virginica
37623_0	Ostrea edulis
6573_0	Mizuhopecten yessoensis
6579_0	Pecten maximus
6596_0	Mercenaria mercenaria
2607531_0	Octopus sinensis
37653_0	Octopus bimaculoides
6183_0	Schistosoma mansoni
6185_0	Schistosoma haematobium
6198_0	Opisthorchis viverrini
6210_0	Echinococcus granulosus
6412_0	Helobdella robusta
7574_0	Lingula anatina			7574_0:000c30	7574_0:000c8d,7574_0:00638a	7574_0:0050f9,7574_0:005120	7574_0:000819	7574_0:00323b		7574_0:0015bf,7574_0:0015d5	7574_0:001632	7574_0:003708,7574_0:003b42,7574_0:003b4c	7574_0:00248c
45264_0	Acropora millepora		45264_0:0010d6	45264_0:005fa5,45264_0:005fb1	45264_0:000931,45264_0:004323,45264_0:0074dc	45264_0:00332d	45264_0:0008d2	45264_0:0062c5,45264_0:007177	45264_0:001bf4	45264_0:0070af		45264_0:004e26,45264_0:004ebd,45264_0:004ec2,45264_0:004f27,45264_0:004f4b,45264_0:004fba,45264_0:004fbf,45264_0:004fc7,45264_0:005086,45264_0:0050d8,45264_0:0050fa,45264_0:00515e,45264_0:00515f,45264_0:00519a,45264_0:0051a2,45264_0:0051a6,45264_0:005265,45264_0:005287,45264_0:005294,45264_0:0052a4,45264_0:0052ed,45264_0:00532c,45264_0:00537f,45264_0:0053c4,45264_0:0053dc,45264_0:006bf6,45264_0:0…	45264_0:0016bf,45264_0:001714,45264_0:001739
70779_0	Acropora digitifera		70779_0:001f97	70779_0:001742	70779_0:00207c,70779_0:0053a9	70779_0:004e00	70779_0:00121a	70779_0:0006d0,70779_0:002a40	70779_0:00078c	70779_0:001dcb		70779_0:001044,70779_0:002062,70779_0:0020a1,70779_0:0037c8,70779_0:003b64,70779_0:003d1e,70779_0:003d33,70779_0:00495e,70779_0:004966,70779_0:004a4d,70779_0:004b0d,70779_0:004b12,70779_0:004b14,70779_0:004b15,70779_0:005655,70779_0:005657,70779_0:005cf3,70779_0:005f4b	70779_0:000eb0,70779_0:000ec1,70779_0:000ecc,70779_0:000ee4,70779_0:000eea
46731_0	Pocillopora damicornis		46731_0:000c13	46731_0:000c33	46731_0:000dac	46731_0:0049c0	46731_0:00242d	46731_0:0017f4	46731_0:003be3	46731_0:00283b		46731_0:003e48,46731_0:003e50	46731_0:003977
50429_0	Stylophora pistillata		50429_0:0038ba	50429_0:0007a5,50429_0:004454	50429_0:0017ac	50429_0:0040b9	50429_0:00008f	50429_0:002b95	50429_0:000633	50429_0:0017f8		50429_0:00092a,50429_0:00092d	50429_0:0028af
48498_0	Orbicella faveolata				48498_0:0060a4	48498_0:003dbe	48498_0:003053,48498_0:00306a	48498_0:000a38	48498_0:0013e4	48498_0:0034a6		48498_0:000f8f,48498_0:000fad,48498_0:000fb2,48498_0:000fdb	48498_0:003664
1720309_0	Exaiptasia pallida		1720309_0:001b71,1720309_0:001b54	1720309_0:00535c	1720309_0:002f4a	1720309_0:003f8b	1720309_0:0031be	1720309_0:0004af	1720309_0:000cf4	1720309_0:0015f5		1720309_0:0019bb,1720309_0:0019f0,1720309_0:003f9d	1720309_0:001227,1720309_0:001249
6105_0	Actinia tenebrosa				6105_0:00458e	6105_0:0017ad	6105_0:004630	6105_0:002cfd	6105_0:004440	6105_0:001861		6105_0:000096,6105_0:0036c9
45351_0	Nematostella vectensis		45351_0:00218f	45351_0:000100	45351_0:00030d	45351_0:004817	45351_0:001d63	45351_0:002deb	45351_0:000de4	45351_0:001e13		45351_0:0023d0,45351_0:0028a7,45351_0:0028c6	45351_0:002486,45351_0:002869
151771_0	Dendronephthya gigantea		151771_0:000751	151771_0:002136	151771_0:002536	151771_0:0016ff	151771_0:001f34	151771_0:002215	151771_0:001ba5	151771_0:000bbd		151771_0:00171c	151771_0:0017e3
6087_0	Hydra vulgaris
10228_0	Trichoplax adhaerens
400682_0	Amphimedon queenslandica				400682_0:0022d2	400682_0:001591	400682_0:001c3c	400682_0:002252	400682_0:002b2c			400682_0:001458,400682_0:00146f	400682_0:00095f
431895_0	Monosiga brevicollis MX1
946362_0	Salpingoeca rosetta
595528_0	Capsaspora owczarzaki ATCC 30864
667725_0	Sphaeroforma arctica JP610
568076_1	Metarhizium robertsii
655844_0	Metarhizium robertsii ARSEF 23
1276143_0	Metarhizium majus ARSEF 297
1276141_0	Metarhizium brunneum ARSEF 3297
1081103_0	Metarhizium album ARSEF 1941
1081105_1	Metarhizium rileyi RCEF 4871
655827_0	Metarhizium acridum CQMa 102
1380566_0	Pochonia chlamydosporia 170
1111077_1	Claviceps purpurea 20.1
1159556_0	Ustilaginoidea virens
1081109_1	Moelleriella libera RCEF 2490
1531966_1	Torrubiella hemipterigena
176275_1	Beauveria bassiana
655819_0	Beauveria bassiana ARSEF 2860
1081107_1	Beauveria brongniartii RCEF 3172
1081104_0	Cordyceps fumosorosea ARSEF 2679
983644_0	Cordyceps militaris CM01
2004951_1	Cordyceps sp. RAO-2017
1081108_1	Akanthomyces lecanii RCEF 1005
1105325_1	Akanthomyces lecanii
2004952_1	Ophiocordyceps camponoti-rufipedis
268505_1	Ophiocordyceps unilateralis
1399860_2	Ophiocordyceps australis
98403_0	Drechmeria coniospora
1043627_1	Hirsutella minnesotensis 3608
111463_0	Hirsutella rhossiliensis
94208_1	Tolypocladium paradoxum
45235_1	Tolypocladium capitatum
1163406_1	Tolypocladium ophioglossoides CBS 100239
2060973_0	Purpureocillium takamizusanense
33203_0	Purpureocillium lilacinum
5544_1	Trichoderma harzianum
983964_0	Trichoderma harzianum CBS 226.95
413071_0	Trichoderma virens Gv29-8
398673_0	Trichoderma gamsii
452589_0	Trichoderma atroviride IMI 206040
1042311_0	Trichoderma asperellum CBS 433.97
1344414_1	Trichoderma reesei RUT C-30
431241_0	Trichoderma reesei QM6a
58853_0	Trichoderma citrinoviride
150374_1	Escovopsis weberi
2614577_0	Acremonium sp. TS7
857340_1	Acremonium chrysogenum ATCC 11550
1094350_0	Geosmithia morbida
1280523_1	Stachybotrys chartarum IBT 7711
1283841_1	Stachybotrys chlorohalonata IBT 40285
1567544_0	Fusarium tjaetaba
42677_0	Fusarium subglutinans
42673_1	Fusarium nygamai
334819_0	Fusarium verticillioides 7600
1279085_0	Fusarium fujikuroi IMI 58289
5127_1	Fusarium fujikuroi
1227346_0	Fusarium proliferatum ET1
192010_0	Fusarium mangiferae
1042133_0	Fusarium musae
660029_0	Fusarium oxysporum NRRL 32931
426428_0	Fusarium oxysporum f. sp. lycopersici 4287
327505_1	Fusarium oxysporum f. sp. radicis-cucumerinum
5507_1	Fusarium oxysporum
1089451_0	Fusarium oxysporum f. sp. cubense tropical race 4 54006
48865_0	Fusarium redolens
229533_0	Fusarium graminearum PH-1
5518_1	Fusarium graminearum
1028729_0	Fusarium pseudograminearum CS3096
179993_1	Fusarium langsethiae
36050_0	Fusarium poae
56646_0	Fusarium venenatum
231269_0	Fusarium coffeatum
2675880_0	Fusarium flagelliforme
40199_1	Fusarium avenaceum
169388_0	Fusarium solani
660122_0	[Nectria] haematococca mpVI 77-13-4
1079257_0	Ilyonectria robusta
78410_1	Neonectria ditissima
690259_0	Colletotrichum siamense
1215731_0	Colletotrichum aenigma
1213859_1	Colletotrichum fructicola Nara gc5
690256_0	Colletotrichum fructicola
1237896_1	Colletotrichum gloeosporioides Cg-14
474922_0	Colletotrichum gloeosporioides
1095194_0	Colletotrichum karsti
5467_0	Colletotrichum truncatum
145971_0	Colletotrichum lupini
1445577_0	Colletotrichum fioriniae PJ7
703756_1	Colletotrichum simmondsii
1209932_0	Colletotrichum scovillei
1209931_1	Colletotrichum salicis
1209926_0	Colletotrichum orchidophilum
708197_1	Colletotrichum tofieldiae
700344_0	Colletotrichum spaethianum
1573173_1	Colletotrichum incanum
708187_1	Colletotrichum chlorophyti
1173701_1	Colletotrichum sublineola
645133_0	Colletotrichum graminicola M1.001
759273_0	Colletotrichum higginsianum IMI 349063
1213857_1	Colletotrichum orbiculare MAFF 240422
27337_1	Verticillium dahliae
498257_0	Verticillium dahliae VdLs.17
100787_1	Verticillium longisporum
1051616_0	Verticillium nonalfalfae
526221_0	Verticillium alfalfae VaMs.102
1314773_0	Sodiomyces alkalinus F11
1035309_1	Ceratocystis fimbriata CBS 114723
72032_1	Thielaviopsis punctulata
41688_1	Lomentospora prolificans
563466_0	Scedosporium apiospermum
573729_0	Thermothelomyces thermophilus ATCC 42464
759272_0	Chaetomium thermophilum var. thermophilum DSM 1495
578455_0	Thermothielavioides terrestris NRRL 8126
306901_0	Chaetomium globosum CBS 148.51
100816_1	Madurella mycetomatis
515849_0	Podospora anserina S mat+
367110_0	Neurospora crassa OR74A
5141_1	Neurospora crassa
510951_0	Neurospora tetrasperma FGSC 2508
771870_0	Sordaria macrospora k-hell
148305_0	Pyricularia grisea
1578925_0	Pyricularia pennisetigena
242507_0	Pyricularia oryzae 70-15
644352_0	Gaeumannomyces tritici R3-111a-1
644358_1	Magnaporthiopsis poae ATCC 64411
1391915_1	Sporothrix schenckii ATCC 58251
1397361_0	Sporothrix schenckii 1099-18
1398154_0	Sporothrix brasiliensis 5110
1081102_1	Sporothrix insectorum RCEF 264
1262450_1	Ophiostoma piceae UAMH 11346
655863_0	Grosmannia clavigera kw1407
1286976_0	Phaeoacremonium minimum UCRPA7
1408157_1	Coniochaeta ligniaria NRRL 30616
748121_0	Diaporthe batatas
158607_1	Diaporthe helianthi
1214573_1	Diaporthe ampelina
83186_0	Diaporthe citri
105487_1	Valsa mali
694573_1	Valsa mali var. pyri
660469_0	Cryphonectria parasitica EP155
114800_0	Daldinia vernicosa
103429_0	Daldinia loculata
326647_0	Daldinia decipiens
326645_0	Daldinia childiae
326644_0	Daldinia caldariorum
1001832_1	Daldinia sp. EC12
1001833_1	Hypoxylon sp. CI-4A
1001937_1	Hypoxylon sp. EC38
63214_0	Hypoxylon fragiforme
1927788_0	Annulohypoxylon maeteangense
327061_0	Annulohypoxylon truncatum
326684_0	Xylaria bambusicola
77044_1	Rosellinia necatrix
1287681_0	Eutypa lata UCREL1
1141098_0	Pseudomassariella vexata
1682393_0	Microdochium trichocladiopsis
196109_1	Microdochium bolleyi
1229662_0	Pestalotiopsis fici W106-1
152316_0	Truncatella angustata
1658444_0	Wardomyces moseri
1093900_0	Phialemoniopsis curvata
87229_0	Botrytis porri
1964551_0	Botrytis fragariae
1463999_0	Botrytis sinoallii
139641_0	Botrytis byssoidea
332648_0	Botrytis cinerea B05.10
1432307_1	Sclerotinia borealis F-4128
665079_0	Sclerotinia sclerotiorum 1980 UF-70
2070412_1	Rutstroemia sp. NJR-2017a WRK4
1072389_0	Marssonina brunnea f. sp. 'multigermtubi' MB_m1
946125_1	Diplocarpon rosae
503106_1	Marssonina coronariae
914237_1	Rhynchosporium commune
1316788_0	Lachnellula hyalina
857342_0	Amorphotheca resinae ATCC 22711
1116229_0	Glarea lozoyensis ATCC 20868
2656787_0	Venustampulla echinocandica
1095630_0	Hyaloscypha bicolor E
1745343_1	Pezoloma ericae
1149755_1	Hyaloscypha variabilis F
149040_0	Phialocephala scopiformis
576137_1	Phialocephala subalpina
1420906_1	Pseudogymnoascus sp. VKM F-4281 (FW-2241)
1420909_1	Pseudogymnoascus sp. VKM F-4515 (FW-2607)
1420915_1	Pseudogymnoascus sp. VKM F-4520 (FW-2644)
1420907_1	Pseudogymnoascus sp. VKM F-4513 (FW-928)
1420910_1	Pseudogymnoascus sp. VKM F-4516 (FW-969)
1524831_1	Pseudogymnoascus sp. 23342-1-I1
1622149_1	Pseudogymnoascus sp. 05NY08
1622147_1	Pseudogymnoascus sp. WSF 3629
342668_0	Pseudogymnoascus verrucosus
655981_0	Pseudogymnoascus destructans
658429_0	Pseudogymnoascus destructans 20631-21
913774_1	Oidiodendron maius Zn
1268274_1	Blumeria graminis f. sp. tritici 96224
546991_1	Blumeria graminis f. sp. hordei DH14
225359_1	Erysiphe pulchra
52586_1	Erysiphe necator
1187925_0	Alternaria hordeiaustralica
283354_0	Alternaria metachromatica
1187951_0	Alternaria ventricosa
430562_0	Alternaria novae-zelandiae
297637_0	Alternaria triticimaculans
181014_0	Alternaria ethzedia
566460_0	Alternaria viburni
1187941_0	Alternaria rosae
5599_0	Alternaria alternata
1187904_0	Alternaria burnsii
156630_0	Alternaria arborescens
119953_0	Alternaria atra
930091_0	Bipolaris victoriae FI3
930089_0	Bipolaris zeicola 26-R-13
930090_0	Bipolaris oryzae ATCC 44560
665024_0	Bipolaris maydis ATCC 48331
665912_0	Bipolaris sorokiniana ND90Pr
671987_0	Exserohilum turcica Et28A
183478_1	Stemphylium lycopersici
426418_0	Pyrenophora tritici-repentis Pt-1C-BFP
861557_0	Pyrenophora teres f. teres 0-1
985895_0	Leptosphaeria maculans JN3
321614_0	Parastagonospora nodorum SN15
1150837_0	Didymella exigua CBS 183.55
5454_0	Ascochyta rabiei
301207_0	Macroventuria anomochaeta
105696_1	Epicoccum nigrum
749465_0	Boeremia exigua
1168544_0	Cucurbitaria berberidis CBS 394.84
765867_1	Pyrenochaeta sp. DS3sAY3a
1392245_0	Dothidotthia symphoricarpi CBS 119687
1460663_0	Paraphaeosphaeria sporulosa
390896_0	Trematosphaeria pertusa
765868_1	Stagonospora sp. SRC1lsM3a
318751_0	Westerdykella ornata
1450172_0	Aaosphaeria arxii CBS 175.79
1231657_1	Clohesyomyces aquaticus
673940_0	Lindgomyces ingoldianus
1314670_1	Lepidopterella palustris CBS 459.81
574789_0	Mytilinidion resinicola
574774_1	Glonium stellatum
794803_1	Cenococcum geophilum 1.58
253628_0	Verruconis gallopava
236234_0	Diplodia corticola
420778_1	Diplodia seriata
45133_0	Lasiodiplodia theobromae
1287680_0	Neofusicoccum parvum UCRNP2
1126212_1	Macrophomina phaseolina MS6
1176127_0	Aplosporella prunicola CBS 121167
1392243_0	Eremomyces bilateralis CBS 781.70
1168221_0	Coniosporium apollinis CBS 100218
470096_0	Pseudovirgaria hyperparasitica
1276529_1	Zymoseptoria tritici ST99CH_1A5
336722_0	Zymoseptoria tritici IPO323
1047168_1	Zymoseptoria brevis
112498_0	Ramularia collo-cygni
357750_1	Cercospora berteroae
84275_0	Cercospora kikuchii
122368_0	Cercospora beticola
348901_1	Cercospora zeina
321146_1	Pseudocercospora eumusae
383855_0	Pseudocercospora fijiensis CIRAD86
692275_0	Sphaerulina musiva SO2202
5499_0	Passalora fulva
675120_1	Dothistroma septosporum NZE10
717646_0	Baudoinia panamericana UAMH 10762
1157616_1	Hortaea werneckii EXF-2000
245834_0	Neohortaea acidophila
245562_1	Acidomyces sp. 'richmondensis'
1314786_0	Dissoconium aciculare CBS 342.82
1080233_0	Zasmidium cellare ATCC 36951
1507870_1	Rachicladosporium antarcticum
1043003_0	Aureobasidium melanogenum CBS 110374
1043004_0	Aureobasidium namibiae CBS 147.97
1043005_0	Aureobasidium subglaciale EXF-2481
1043002_0	Aureobasidium pullulans EXF-150
1983410_1	Sphaceloma murrayae
1448311_0	Aspergillus vadensis CBS 113365
1448314_0	Aspergillus eucalypticola CBS 122712
1448310_0	Aspergillus neoniger CBS 115656
1448317_0	Aspergillus costaricaensis CBS 115574
1448313_0	Aspergillus piperis CBS 112811
1069201_0	Aspergillus luchuensis
1137211_1	Aspergillus luchuensis CBS 106.47
5068_0	Aspergillus tubingensis
767769_1	Aspergillus brasiliensis CBS 101740
1341132_0	Aspergillus welwitschiae
602072_1	Aspergillus carbonarius ITEM 5010
1450535_0	Aspergillus sclerotioniger CBS 115572
1448316_0	Aspergillus ibericus CBS 121593
1448321_0	Aspergillus heteromorphus CBS 117.55
1448319_0	Aspergillus fijiensis CBS 313.89
1450534_0	Aspergillus brunneoviolaceus CBS 621.78
1448322_0	Aspergillus aculeatinus CBS 121060
1448312_0	Aspergillus japonicus CBS 114.51
1448315_0	Aspergillus uvarum CBS 121591
1450539_0	Aspergillus saccharolyticus JOP 1030-1
1450537_0	Aspergillus homomorphus CBS 101889
425011_0	Aspergillus niger CBS 513.88
5061_1	Aspergillus niger
1450533_0	Aspergillus niger CBS 101883
690307_0	Aspergillus aculeatus ATCC 16872
1392250_0	Aspergillus steynii IBT 23096
341663_0	Aspergillus terreus NIH2624
1392242_1	Aspergillus flavus AF70
332952_0	Aspergillus flavus NRRL3357
510516_0	Aspergillus oryzae RIB40
61420_0	Aspergillus caelatus
132259_0	Aspergillus pseudotamarii
656916_1	Aspergillus arachidicola
1509407_0	Aspergillus nomiae NRRL 13137
1506151_0	Aspergillus pseudonomius
109264_0	Aspergillus bombycis
209559_0	Aspergillus alliaceus
1220188_0	Aspergillus tanneri
138277_0	Aspergillus melleus
1388766_0	Aspergillus ruber CBS 135680
1160497_0	Aspergillus glaucus CBS 516.65
573508_1	Aspergillus cristatus
182096_0	Aspergillus chevalieri
1073089_0	Aspergillus wentii DTO 134E9
227321_0	Aspergillus nidulans FGSC A4
1392256_0	Aspergillus ochraceoroseus IBT 24754
454130_1	Aspergillus calidoustus
1036611_0	Aspergillus versicolor CBS 583.65
1036612_0	Aspergillus sydowii CBS 593.65
1220207_0	Aspergillus puulaauensis
1810919_0	Aspergillus mulundensis
330879_0	Aspergillus fumigatus Af293
344612_0	Aspergillus clavatus NRRL 1
331117_0	Aspergillus fischeri NRRL 181
1392255_0	Aspergillus novofumigatus IBT 16806
293939_0	Aspergillus lentulus
41047_0	Aspergillus thermomutatus
1245748_1	Aspergillus turcosus
75553_0	Aspergillus viridinutans
1517512_0	Aspergillus pseudoviridinutans
91492_0	Aspergillus udagawae
482145_1	Aspergillus taichungensis
41067_0	Aspergillus candidus
1392248_0	Aspergillus campestris IBT 28561
308745_1	Aspergillus rambellii
1170229_1	Penicillium digitatum PHI26
1170230_0	Penicillium digitatum Pd1
40296_1	Penicillium italicum
1365484_1	Penicillium roqueforti FM164
5082_0	Penicillium roqueforti
36646_1	Penicillium coprophilum
29845_1	Penicillium vulpinum
5078_0	Penicillium griseofulvum
27334_0	Penicillium expansum
5075_1	Penicillium camemberti
60172_0	Penicillium solitum
229535_1	Penicillium nordicum
48697_1	Penicillium freii
60175_1	Penicillium nalgiovense
254877_1	Penicillium flavigenum
500485_0	Penicillium rubens Wisconsin 54-1255
1835702_0	Penicillium arizonense
416450_1	Penicillium antarcticum
69771_1	Penicillium decumbens
303698_1	Penicillium steckii
104259_1	Penicillium brasilianum
1316194_1	Penicillium subrubescens
933388_1	Penicillium oxalicum 114-2
290292_1	Penicillium sp. 'occitanis'
1073090_0	Penicilliopsis zonata CBS 506.65
441959_0	Talaromyces stipitatus ATCC 10500
441960_0	Talaromyces marneffei ATCC 18224
1196081_0	Talaromyces amestolkiae
198730_1	Talaromyces verruculosus
1441469_0	Talaromyces atroroseus
121627_0	Talaromyces rugulosus
28573_1	Talaromyces islandicus
1131652_0	Talaromyces proteolyticus
1408163_0	Rasamsonia emersonii CBS 393.64
1356009_1	Byssochlamys spectabilis No. 5
264951_0	Byssochlamys spectabilis
519963_1	Elaphomyces granulatus
447095_1	Blastomyces dermatitidis ATCC 26199
559297_0	Blastomyces dermatitidis ER-3
559298_0	Blastomyces gilchristii SLH14081
1658174_1	Blastomyces percursus
1246674_1	Blastomyces silverae
73231_1	Blastomyces parvus
1447872_1	Emergomyces pasteurianus Ep9510
1658172_1	Emmonsia sp. CAC-2015a
339724_1	Histoplasma capsulatum NAm1
447093_0	Histoplasma capsulatum G186AR
73230_1	Emmonsia crescens
1447875_1	Helicocarpus griseus UAMH5409
121759_1	Paracoccidioides brasiliensis
502780_0	Paracoccidioides brasiliensis Pb18
502779_0	Paracoccidioides lutzii Pb01
1447883_1	Polytolypa hystricis UAMH7299
5551_1	Trichophyton rubrum
559305_0	Trichophyton rubrum CBS 118892
663202_0	Trichophyton verrucosum HKI 0517
663331_0	Trichophyton benhamiae CBS 112371
647933_1	Trichophyton tonsurans CBS 112818
535722_0	Nannizzia gypsea CBS 118893
554155_0	Microsporum canis CBS 113480
74035_0	Arthroderma uncinatum
222929_0	Coccidioides posadasii C735 delta SOWgp
246410_0	Coccidioides immitis RS
336963_0	Uncinocarpus reesii 1704
1387563_0	Ophidiomyces ophiodiicola
392613_1	Ascosphaera apis ARSEF 7405
254056_0	Fonsecaea monophora
856822_0	Fonsecaea nubica
1442368_0	Fonsecaea pedrosoi CBS 271.37
1442371_0	Fonsecaea multimorphosa CBS 102226
1367422_0	Fonsecaea erecta
1442370_0	Cladophialophora bantiana CBS 173.52
1182543_0	Cladophialophora psammophila CBS 110553
569365_0	Cladophialophora immunda
1182544_0	Cladophialophora yegresii CBS 114405
1279043_0	Cladophialophora carrionii CBS 160.54
1664694_0	Phialophora attinorum
5601_1	Phialophora americana
215243_0	Exophiala oligosperma
91928_0	Exophiala spinifera
348802_0	Exophiala xenobiotica
1016849_1	Exophiala sideris
212818_0	Exophiala mesophila
858893_0	Exophiala dermatitidis NIH/UT8656
1182545_0	Exophiala aquamarina CBS 119918
1182541_0	Capronia coronata CBS 617.96
1182542_0	Capronia epimyces CBS 606.96
1442369_0	Rhinocladiella mackenziei CBS 650.93
1220924_0	Cyphellophora europaea CBS 101466
1263415_0	Endocarpon pusillum Z07020
158046_1	Phaeomoniella chlamydospora
112416_0	Letharia columbiana
560253_0	Letharia lupina
136370_1	Lasallia pustulata
1328760_0	Xylona heveae TC161
1284197_0	Dactylellina haptotyla CBS 200.50
756982_0	Arthrobotrys oligospora ATCC 24927
39416_1	Tuber melanosporum
656061_0	Tuber melanosporum Mel28
1174673_0	Morchella importuna
1174677_0	Morchella sextelata
1076935_1	Pyronema omphalodes CBS 100304
1160507_0	Saccharomyces arboricola H-6
1080349_0	Saccharomyces eubayanus
27291_0	Saccharomyces paradoxus
1294385_1	Saccharomyces cerevisiae YJM1573
559292_0	Saccharomyces cerevisiae S288C
1071383_0	Kazachstania naganishii CBS 8797
61262_0	Kazachstania barnettii
4950_0	Torulaspora delbrueckii
178876_1	Cryptococcus neoformans var. grubii
235443_0	Cryptococcus neoformans var. grubii H99
214684_0	Cryptococcus neoformans var. neoformans JEC21
283643_0	Cryptococcus neoformans var. neoformans B-3501A
683960_0	Wickerhamomyces anomalus NRRL Y-366-8
983966_0	Cyberlindnera jadinii NRRL Y-1542
1427455_1	Kluyveromyces dobzhanskii CBS 2104
1064592_0	Naumovozyma castellii CBS 4309
1071378_0	Naumovozyma dairenensis CBS 421
1071382_0	Kazachstania africana CBS 2517
1789683_1	Kazachstania saulgeensis
5478_0	[Candida] glabrata
1071380_0	Tetrapisispora blattae CBS 6284
1071381_0	Tetrapisispora phaffii CBS 4417
436907_0	Vanderwaltozyma polyspora DSM 70294
42260_0	Zygotorulaspora mrakii
48254_0	Torulaspora globosa
1365886_1	Zygosaccharomyces parabailii
4956_0	Zygosaccharomyces rouxii
1245769_0	Lachancea lanzarotensis
433476_1	Lachancea sp. CBS 6924
1266667_1	Lachancea meyersii CBS 8951
1266660_1	Lachancea dasiensis CBS 10888
1266666_1	Lachancea nothofagi CBS 11611
1654605_1	Lachancea quebecensis
559295_0	Lachancea thermotolerans CBS 6340
1230905_1	Lachancea mirantina
4955_1	Lachancea fermentati
1034331_1	Eremothecium gossypii FDAG1
284811_0	Eremothecium gossypii ATCC 10895
566037_1	Saccharomycetaceae sp. 'Ashbya aceri'
45286_0	Eremothecium sinecaudum
931890_0	Eremothecium cymbalariae DBVPG#7215
1003335_0	Kluyveromyces marxianus DMKU3-1042
28985_0	Kluyveromyces lactis
211096_1	Hanseniaspora opuntiae
29833_1	Hanseniaspora uvarum
56406_1	Hanseniaspora guilliermondii
766949_1	Hanseniaspora valbyensis NRRL Y-1626
56408_1	Hanseniaspora osmophila
36035_0	Saccharomycodes ludwigii
1344418_0	Ascoidea rubescens DSM 1968
644223_0	Komagataella phaffii GS115
981350_1	Komagataella phaffii CBS 7435
4922_1	Komagataella pastoris
1041607_0	Wickerhamomyces ciferrii
36022_1	Cyberlindnera fabianii
1937702_0	Ogataea haglerorum
870730_0	Ogataea angusta
871575_0	Ogataea parapolymorpha DL-1
1378263_0	Ogataea philodendri
460523_0	Ogataea polymorpha
5477_1	[Candida] boidinii
983967_1	[Candida] arabinofermentans NRRL YB-2248
13502_0	Brettanomyces nanus
5007_0	Brettanomyces bruxellensis
4909_0	Pichia kudriavzevii
763406_0	Pichia membranifaciens NRRL Y-2026
573826_0	Candida dubliniensis CD36
237561_0	Candida albicans SC5314
1245528_1	Candida maltosa Xu316
294747_0	Candida tropicalis MYA-3404
5480_0	Candida parapsilosis
1136231_0	Candida orthopsilosis Co 90-125
497107_0	Candida oxycetoniae
379508_0	Lodderomyces elongisporus NRRL YB-4239
561895_0	[Candida] subhashii
619300_0	Spathaspora passalidarum NRRL Y-27907
322104_0	Scheffersomyces stipitis CBS 6054
45513_0	Scheffersomyces spartinae
590646_0	Yamadazyma tenuis ATCC 10573
294746_0	Meyerozyma guilliermondii ATCC 6260
284592_0	Debaryomyces hansenii CBS767
58627_0	Debaryomyces fabryi
984485_0	Hyphopichia burtonii NRRL Y-1933
984487_0	Suhomyces tanzawaensis NRRL Y-17324
1231522_0	[Candida] duobushaemulonis
418784_0	[Candida] pseudohaemulonis
45357_0	[Candida] haemuloni
498019_0	[Candida] auris
45354_1	[Candida] intermedia
306902_0	Clavispora lusitaniae ATCC 42720
36911_1	Clavispora lusitaniae
869754_0	Metschnikowia bicuspidata var. bicuspidata NRRL YB-4993
984486_0	Babjeviella inositovora NRRL Y-12698
857566_1	Nadsonia fulvescens var. elongata DSM 6958
5481_0	Diutina rugosa
669874_1	Pachysolen tannophilus NRRL Y-2460
1382522_0	Kuraishia capsulata CBS 1993
45607_0	Wickerhamiella sorbophila
796027_0	Sugiyamaella lignohabitans
284591_0	Yarrowia lipolytica CLIB122
4952_1	Yarrowia lipolytica
2606893_0	Saprochaete ingens
1173061_1	Geotrichum candidum
767744_1	Tortispora caseinolytica NRRL Y-17796
675824_1	Lipomyces starkeyi NRRL Y-11557
483514_0	Schizosaccharomyces octosporus yFS286
653667_0	Schizosaccharomyces cryophilus OY26
4896_0	Schizosaccharomyces pombe
402676_0	Schizosaccharomyces japonicus yFS275
1069680_0	Pneumocystis murina B123
1408658_0	Pneumocystis carinii B80
1408657_0	Pneumocystis jirovecii RU7
1198029_1	Neolecta irregularis DAH-3
56484_1	Protomyces lactucaedebilis
698492_0	Saitoella complicata NRRL Y-17804
181762_0	Psilocybe cubensis
93625_1	Psilocybe cyanescens
945553_1	Hypholoma sublateritium FD-334 SS-4
685588_1	Galerina marginata CBS 339.88
231916_1	Gymnopilus dilepis
686832_1	Hebeloma cylindrosporum h7
181874_1	Panaeolus cyanescens
1095629_1	Laccaria amethystina LaAM-08-1
486041_0	Laccaria bicolor S238N-H82
597362_0	Agaricus bisporus var. burnettii JB137-S8
936046_0	Agaricus bisporus var. bisporus H97
1714833_1	Leucoagaricus sp. SymC.cos
240176_0	Coprinopsis cinerea okayama7#130
703135_1	Amanita thiersii Skay4041
946122_1	Amanita muscaria Koide BX008
1137138_1	Pleurotus ostreatus PC15
5322_0	Pleurotus ostreatus
1306850_1	Termitomyces sp. J132
39966_1	Hypsizygus marmoreus
1076256_1	Armillaria solidipes
47428_1	Armillaria ostoyae
47427_1	Armillaria gallica
1450536_0	Guyanagaster necrorhizus MCA 3950
1314674_1	Cylindrobasidium torrendii FP15055 ss-10
1381753_0	Moniliophthora roreri MCA 2997
554373_0	Moniliophthora perniciosa FA553
181124_0	Marasmius oreades
5353_0	Lentinula edodes
944289_1	Gymnopus luxurians FD-317 M1
2126181_0	Mycena indigotica
1128425_1	Fistulina hepatica ATCC 64428
578458_0	Schizophyllum commune H4-8
944288_1	Plicaturopsis crispa FD-325 SS-3
1912939_0	Suillus fuscotomentosus
116603_0	Suillus plorans
1912936_0	Suillus discolor
48563_0	Suillus bovinus
48586_0	Suillus subalutaceus
48587_0	Suillus subaureus
1904413_0	Suillus clintonianus
48578_0	Suillus paluster
930992_1	Suillus luteus UH-Slu-Lm8-n1
1314800_1	Rhizopogon vinicolor AM-OR11-026
180088_1	Rhizopogon vesiculosus
765257_1	Pisolithus microcarpus 441
870435_1	Pisolithus tinctorius Marx 270
1036808_1	Scleroderma citrinum Foug A
664439_1	Paxillus involutus ATCC 200175
930991_1	Paxillus rubicundulus Ve08.2h10
994086_1	Hydnomerulius pinastri MD-312
578457_0	Serpula lacrymans var. lacrymans S7.9
936435_1	Serpula lacrymans var. lacrymans S7.3
741705_0	Coniophora puteana RWD-64-598 SS2
436010_1	Fibularhizoctonia sp. CBS 109695
765440_1	Piloderma croceum F 1598
933084_1	Jaapia argillacea MUCL 33604
561896_0	Postia placenta Mad-698-R
670580_0	Postia placenta MAD-698-R-SB12
599839_0	Fibroporia radiculosa
742152_1	Wolfiporia cocos MD-104 SS10
1314785_0	Laetiporus sulphureus 93-53
743788_1	Fomitopsis pinicola FP-58527 SS1
1314783_1	Daedalea quercina L-15889
34475_0	Fomitopsis rosea
139415_0	Antrodia serialis
139825_0	Sparassis crispa
1052685_1	Obba rivulosa
914234_1	Gelatoporia subvermispora B
717944_0	Trametes versicolor FP-101664 SS1
154538_1	Trametes pubescens
5643_1	Trametes cinnabarina
1353009_1	Trametes coccinea BRFM310
732165_0	Dichomitus squalens LYAD-421 SS1
1077348_1	Ganoderma sinense ZZ0214-1
378194_0	Epithele typhae
5627_1	Grifola frondosa
650164_0	Phanerochaete carnosa HHB-10118-sp
745531_1	Phlebiopsis gigantea 11061_1 CR5-6
1314782_1	Neolentinus lepideus HHB14362 ss-1
670483_0	Gloeophyllum trabeum ATCC 11539
741275_0	Punctularia strigosozonata HHB-11173 SS5
1314672_1	Peniophora sp. CONT
721885_0	Stereum hirsutum FP-91666 SS1
747525_0	Heterobasidion irregulare TC 32-1
1423351_1	Rhizoctonia solani 123E
456999_0	Rhizoctonia solani
1051891_1	Tulasnella calospora MUT 4182
1750568_0	Cantharellus anzutake
930990_1	Botryobasidium botryosum FD-172 SS1
1109443_1	Serendipita indica DSM 11827
933852_1	Serendipita vermifera MAFF 305830
1314781_1	Exidia glandulosa HHB12029
717982_0	Auricularia subglabra TFB-10046 SS5
1314777_1	Sistotremastrum niveocremeum HHB9708
108892_1	Sanghuangporus baumii
418867_1	Pyrrhoderma noxium
694068_0	Fomitiporia mediterranea MF3/22
27342_1	Schizopora paradoxa
990650_1	Sphaerobolus stellatus SS14
1330018_1	Calocera viscosa TUFC12733
1353952_1	Calocera cornea HHB12733
1858805_0	Dacryopinax primogenitus
1296108_1	Cryptococcus gattii NT-10
367775_0	Cryptococcus gattii WM276
1296109_1	Cryptococcus gattii CA1280
1296101_1	Cryptococcus gattii VGII CBS 10090
1295531_1	Cryptococcus depauperatus CBS 7841
1295533_0	Cryptococcus amylolentus CBS 6039
1296118_1	Cryptococcus amylolentus CBS 6273
1295528_0	Cryptococcus wingfieldii CBS 7118
1296122_0	Kwoniella mangroviensis CBS 8507
1296123_1	Kwoniella mangroviensis CBS 8886
1296100_0	Kwoniella bestiolae CBS 10118
1296096_0	Kwoniella pini CBS 10737
1296121_0	Kwoniella dejecticola CBS 10117
1296119_1	Kwoniella heveanensis CBS 569
1734106_0	Kwoniella shandongensis
4999_0	Kockovaella imperatae
578456_0	Tremella mesenterica DSM 1558
71784_1	Naematelia encephala
1186058_0	Trichosporon asahii var. asahii CBS 2479
1220162_1	Trichosporon asahii var. asahii CBS 8904
879819_0	Cutaneotrichosporon oleaginosum
105984_0	Apiotrichum porosum
5210_0	Filobasidium floriforme
999809_1	Sporisorium reilianum SRZ2
49012_1	Sporisorium scitamineum
280036_0	Sporisorium graminicola
120017_0	Ustilago hordei
237631_0	Ustilago maydis 521
1151754_1	Moesziomyces antarcticus T-34
84753_0	Moesziomyces antarcticus
1365824_0	Kalmanozyma brasiliensis GHG001
1277687_0	Anthracocystis flocculosa PF-1
1305764_0	Pseudozyma hubeiensis SY62
1522189_0	Ceraceosorus guamensis
401625_1	Ceraceosorus bombacis
58919_0	Tilletiopsis washingtonensis
1280837_0	Meira miltonrushii
215250_0	Acaromyces ingoldii
1569628_0	Jaminaea rosea
1684307_0	Pseudomicrostroma glucosiphilum
117179_1	Tilletia walkeri
13290_1	Tilletia caries
1037660_0	Tilletiaria anomala UBC 951
2020962_1	Malassezia vespertilionis
77020_0	Malassezia pachydermatis
1230383_0	Malassezia sympodialis ATCC 42132
425265_0	Malassezia globosa CBS 7966
76775_0	Malassezia restricta
1299270_0	Wallemia ichthyophaga EXF-994
671144_0	Wallemia mellicola CBS 633.66
1305733_1	Rhodotorula sp. JG-1b
741276_1	Rhodotorula taiwanensis
578459_0	Rhodotorula graminis WP1
1130832_0	Rhodotorula toruloides NP11
5286_1	Rhodotorula toruloides
5005_1	Sporidiobolus salmonicolor
106004_1	Leucosporidium creatinivorum
269621_1	Microbotryum intermedium
683840_1	Microbotryum lychnidis-dioicae p1A1 Lamole
27349_1	Puccinia sorghi
200324_1	Puccinia coronata var. avenae f. sp. avenae
1165861_1	Puccinia striiformis f. sp. tritici PST-78
168172_0	Puccinia striiformis f. sp. tritici
630390_1	Puccinia triticina 1-1 BBBD Race 1
418459_0	Puccinia graminis f. sp. tritici CRL 75-36-700-3
747676_0	Melampsora larici-populina 98AG31
764103_0	Mixia osmundae IAM 14324
1603295_1	fungal sp. No.11243
1813822_1	fungal sp. No.14919
1178016_0	Encephalitozoon romaleae SJ-2008
907965_0	Encephalitozoon hellem ATCC 50504
284813_0	Encephalitozoon cuniculi GB-M1
876142_0	Encephalitozoon intestinalis ATCC 50506
40302_0	Nosema ceranae
578460_0	Nosema ceranae BRL01
993615_0	Vittaforma corneae ATCC 50505
481877_0	Enterocytozoon bieneusi H348
1358809_1	Spraguea lophii 42_110
1805481_1	Nematocida sp. ERTm5
881290_0	Nematocida parisii ERTm1
1138374_1	Nematocida sp. 1 ERTm6
1912982_0	Nematocida major
1805483_1	Nematocida displodere
1485682_0	Mitosporidium daphniae
1003232_1	Edhazardia aedis USNM 41457
1354746_0	Ordospora colligata OC4
948595_0	Vavraia culicis subsp. floridensis
988480_1	Rozella allomycis CSF55						988480_1:000867	988480_1:000987	988480_1:00034a
578462_1	Allomyces macrogynus ATCC 38327		578462_1:0046ae,578462_1:004021				578462_1:00067a	578462_1:00003b	578462_1:000409,578462_1:0013fd			578462_1:0010a9,578462_1:001859	578462_1:00059d,578462_1:002dc2
765915_1	Catenaria anguillulae PL171						765915_1:001cbd,765915_1:002f7f	765915_1:002d8b	765915_1:00275d		765915_1:001111		765915_1:001e18
1357716_1	Batrachochytrium salamandrivorans
684364_0	Batrachochytrium dendrobatidis JAM81
1806994_0	Synchytrium microbalum
645134_0	Spizellomyces punctatus DAOM BR117
329046_1	Rhizoclosmatium globosum						329046_1:003c35	329046_1:001dbe	329046_1:002557		329046_1:00294d		329046_1:0024a0
1754190_1	Neocallimastix californiae		1754190_1:001d13,1754190_1:0005bf				1754190_1:000c63,1754190_1:00406d,1754190_1:00407b,1754190_1:00408b	1754190_1:00288b	1754190_1:001137		1754190_1:000631,1754190_1:003482		1754190_1:003b5d
1754192_1	Anaeromyces robustus		1754192_1:00245e				1754192_1:002c7d	1754192_1:001385	1754192_1:000e67		1754192_1:000cfb		1754192_1:001896
1754191_1	Piromyces finnis						1754191_1:001051	1754191_1:00002b	1754191_1:000020		1754191_1:001594		1754191_1:0012a0
1344416_1	Gonapodya prolifera JEL478						1344416_1:002969	1344416_1:0000b4	1344416_1:0014c3			1344416_1:001063	1344416_1:000e64
1220926_1	Mucor circinelloides 1006PhL
747725_1	Mucor lusitanicus CBS 277.49
91626_1	Mucor ambiguus
35722_1	Parasitella parasitica
101091_1	Choanephora cucurbitarum
1340429_0	Rhizopus microsporus ATCC 52813
58291_1	Rhizopus microsporus
246409_1	Rhizopus delemar RA 99-880
688394_1	Lichtheimia ramosa
4829_1	Absidia glauca
90262_1	Absidia repens
101127_1	Hesseltinella vesiculosa
1263082_1	Lichtheimia corymbifera JMRC:FSU:9682
13706_1	Syncephalastrum racemosum
763407_0	Phycomyces blakesleeanus NRRL 1555(-)
1069443_1	Mortierella verticillata NRRL 6337
1314771_1	Mortierella elongata AG-77
64571_0	Lobosporangium transversale
588596_1	Rhizophagus irregularis
747089_0	Rhizophagus irregularis DAOM 181602=DAOM 197198
61395_0	Linderina pennispora
763665_1	Coemansia reversa NRRL 1564
1314790_1	Basidiobolus meristosporus CBS 931.73
796925_1	Conidiobolus coronatus NRRL 28638
691883_0	Fonticula alba
294381_0	Entamoeba histolytica HM-1:IMSS
5759_1	Entamoeba histolytica
1076696_0	Entamoeba nuttalli P19
370354_0	Entamoeba dispar SAW760
41668_1	Entamoeba moshkovskii
370355_0	Entamoeba invadens IP1
13642_0	Heterostelium pallidum
1410327_0	Acytostelium subglobosum LB1
261658_0	Cavenderia fasciculata
352472_0	Dictyostelium discoideum AX4
5786_0	Dictyostelium purpureum
361077_1	Tieghemostelium lacteum
1257118_0	Acanthamoeba castellanii str. Neff
461836_0	Thecamonas trahens ATCC 50062		461836_0:00041a	461836_0:001a72	461836_0:0026bb	461836_0:0000a1		461836_0:00104b	461836_0:002775	461836_0:001919		461836_0:0012a2	461836_0:0012af
435258_0	Leishmania infantum JPCM5
5671_1	Leishmania infantum
5661_0	Leishmania donovani
929439_0	Leishmania mexicana MHOM/GT/2001/U1103
347515_0	Leishmania major strain Friedlin
1206056_1	Leishmania aethiopica L147
62297_1	Leishmania turanica
420245_0	Leishmania braziliensis MHOM/BR/75/M2904
5679_0	Leishmania panamensis
5689_1	Leishmania tarentolae
1303197_1	Leishmania sp. MAR LEM2494
5663_1	Leishmania enriettii
5705_1	Endotrypanum monterogeii
157538_0	Leptomonas pyrrhocoris
5684_1	Leptomonas seymouri
5656_1	Crithidia fasciculata
185431_0	Trypanosoma brucei brucei TREU927
679716_0	Trypanosoma brucei gambiense DAL972
1068625_1	Trypanosoma congolense IL3000
1055687_1	Trypanosoma vivax Y486
429131_1	Trypanosoma rangeli SC58
5698_0	Trypanosoma rangeli
85057_1	Trypanosoma cruzi cruzi
353153_0	Trypanosoma cruzi strain CL Brener
85056_1	Trypanosoma cruzi marinkellei
83891_0	Trypanosoma conorhini
67003_0	Trypanosoma theileri
71804_0	Trypanosoma grayi
134006_1	Phytomonas sp. isolate EM1
134013_1	Phytomonas sp. isolate Hart1
28005_1	Strigomonas culicis
59799_1	Angomonas deanei
75058_1	Bodo saltans
1314962_1	Perkinsela sp. CCAP 1560/4
51637_0	Naegleria lovaniensis
5763_0	Naegleria fowleri
5762_0	Naegleria gruberi
658858_1	Giardia lamblia P15
5741_0	Giardia intestinalis
598745_1	Giardia intestinalis ATCC 50581
348837_1	Spironucleus salmonicida
1144522_1	Tritrichomonas foetus			1144522_1:004b8d	1144522_1:005a1e	1144522_1:0002e3	1144522_1:001157,1144522_1:001f68		1144522_1:0019a7	1144522_1:000dee,1144522_1:0037d1		1144522_1:002245,1144522_1:0025f9	1144522_1:000c1d
412133_0	Trichomonas vaginalis G3
1237626_0	Plasmodium inui San Antonio 1
5857_0	Plasmodium fragile
5851_0	Plasmodium knowlesi strain H
77519_0	Plasmodium gonderi
1120755_0	Plasmodium cynomolgi strain B
1274352_1	Plasmodium cynomolgi strain M
5855_0	Plasmodium vivax
36330_1	Plasmodium ovale
864141_1	Plasmodium ovale curtisi
5858_0	Plasmodium malariae
880536_1	Plasmodium sp. gorilla clade G3
720590_1	Plasmodium sp. DRC-Itaito
880535_0	Plasmodium sp. gorilla clade G2
647221_0	Plasmodium gaboni
36329_0	Plasmodium falciparum 3D7
580058_1	Plasmodium falciparum RAJ116
5854_0	Plasmodium reichenowi
5849_0	Plasmodium gallinaceum
85471_0	Plasmodium relictum
138298_1	Plasmodium vinckei petteri
54757_0	Plasmodium vinckei vinckei
31271_0	Plasmodium chabaudi chabaudi
5823_0	Plasmodium berghei ANKA
5861_0	Plasmodium yoelii
208452_0	Plasmodium coatneyi
189622_0	Babesia ovata
462227_0	Babesia sp. Xinjiang
5866_0	Babesia bigemina
484906_0	Babesia bovis T2Bo
1133968_0	Babesia microti strain RI
5874_0	Theileria annulata
333668_0	Theileria parva strain Muguga
869250_0	Theileria orientalis strain Shintoku
1537102_0	Theileria equi strain WA
27996_1	Cytauxzoon felis
44415_0	Eimeria mitis
51316_1	Eimeria praecox
51314_1	Eimeria brunetti
5804_0	Eimeria maxima
5801_0	Eimeria acervulina
51315_0	Eimeria necatrix
5802_0	Eimeria tenella
84963_1	Eimeria falciformis
88456_0	Cyclospora cayetanensis
508771_0	Toxoplasma gondii ME49
99158_0	Hammondia hammondi
572307_0	Neospora caninum Liverpool
94643_0	Besnoitia besnoiti
483139_1	Cystoisospora suis
42890_1	Sarcocystis neurona
93969_1	Cryptosporidium meleagridis
857276_0	Cryptosporidium ubiquitum
237895_1	Cryptosporidium hominis
353151_0	Cryptosporidium hominis TU502
353152_0	Cryptosporidium parvum Iowa II
441375_0	Cryptosporidium muris RN66
117008_1	Cryptosporidium andersoni
110365_0	Gregarina niphandrodes
423536_0	Perkinsus marinus ATCC 50983
1169474_1	Chromera velia CCMP2878
1169540_1	Vitrella brassicaformis CCMP3155					1169540_1:0010bd,1169540_1:0011c2,1169540_1:001ee7,1169540_1:002216,1169540_1:004021,1169540_1:00414b,1169540_1:004214,1169540_1:004cd4,1169540_1:00500f
2951_1	Symbiodinium microadriaticum				2951_1:000b45,2951_1:0012fa,2951_1:00130e,2951_1:002c02,2951_1:005275,2951_1:0097d6	2951_1:001149,2951_1:00182e,2951_1:00212d,2951_1:003208,2951_1:00354f,2951_1:003b3b,2951_1:004ef4,2951_1:005342,2951_1:006f35,2951_1:006f3d,2951_1:006f48,2951_1:007cfb,2951_1:00846c,2951_1:008705,2951_1:00880f			2951_1:00583d
312017_0	Tetrahymena thermophila SB210
5932_0	Ichthyophthirius multifiliis
266149_1	Pseudocohnilembus persalinus
412030_0	Paramecium tetraurelia strain d4-2
1172189_1	Oxytricha trifallax
5949_1	Stylonychia lemnae
5963_1	Stentor coeruleus
611791_1	Phytophthora palmivora var. palmivora
4795_1	Phytophthora megakarya
67593_0	Phytophthora sojae
1317065_1	Phytophthora parasitica P1569
761204_0	Phytophthora parasitica INRA-310
4790_1	Phytophthora nicotianae
403677_0	Phytophthora infestans T30-4
4781_0	Plasmopara halstedii
114742_1	Pythium insidiosum
65357_1	Albugo candida
1156394_0	Saprolegnia diclina VS20
695850_0	Saprolegnia parasitica CBS 223.65
74557_1	Thraustotheca clavata
1202772_1	Achlya hypogyna
112090_0	Aphanomyces astaci
157072_0	Aphanomyces invadans
1519565_1	Fistulifera solaris
556484_0	Phaeodactylum tricornutum CCAP 1055/1
635003_1	Fragilariopsis cylindrus CCMP1102
296543_0	Thalassiosira pseudonana CCMP1335
637379_1	Thalassiosira oceanica CCMP1005
44056_0	Aureococcus anophagefferens
1093141_0	Nannochloropsis gaditana CCMP526
72520_1	Nannochloropsis gaditana
2880_1	Ectocarpus siliculosus
478820_1	Blastocystis sp. ATCC 50177/Nand II
944170_0	Blastocystis sp. subtype 4
12968_0	Blastocystis hominis
37360_1	Plasmodiophora brassicae
46433_1	Reticulomyxa filosa
1460289_1	Chrysochromulina tobinii				1460289_1:002110,1460289_1:003ddc		1460289_1:001a7e	1460289_1:002026	1460289_1:001046,1460289_1:001907,1460289_1:0033a4
280463_0	Emiliania huxleyi CCMP1516						280463_0:004df4,280463_0:0050d2
905079_0	Guillardia theta CCMP2712				905079_0:0035ce	905079_0:000f2d,905079_0:0027c3,905079_0:00296d,905079_0:00333d,905079_0:003386,905079_0:003570,905079_0:003786	905079_0:0010e4,905079_0:001991,905079_0:004be6	905079_0:00146c	905079_0:00216e,905079_0:003654,905079_0:004769,905079_0:0048b6,905079_0:0049e7,905079_0:005c71,905079_0:005c7a,905079_0:005fb0
130081_0	Galdieria sulphuraria
280699_0	Cyanidioschyzon merolae strain 10D
2786_0	Porphyra umbilicalis
2769_0	Chondrus crispus
3760_0	Prunus persica
3755_0	Prunus dulcis
102107_0	Prunus mume
42229_0	Prunus avium
225117_0	Pyrus x bretschneideri
3750_0	Malus domestica
101020_0	Fragaria vesca subsp. vesca
74649_0	Rosa chinensis
63057_0	Trema orientale
3476_0	Parasponia andersonii
3483_0	Cannabis sativa
981085_0	Morus notabilis
714518_0	Ziziphus jujuba var. spinosa
3981_0	Hevea brasiliensis
3983_0	Manihot esculenta
180498_0	Jatropha curcas
3988_0	Ricinus communis
75702_0	Populus euphratica
43335_0	Populus alba
3694_0	Populus trichocarpa
3656_0	Cucumis melo
3659_0	Cucumis sativus
102211_0	Benincasa hispida
3661_0	Cucurbita maxima
3664_0	Cucurbita pepo subsp. pepo
3662_0	Cucurbita moschata
3673_0	Momordica charantia
458696_0	Tripterygium wilfordii
87088_0	Vigna umbellata
3914_0	Vigna angularis
3916_0	Vigna radiata var. radiata
3917_0	Vigna unguiculata
3885_0	Phaseolus vulgaris
3847_0	Glycine max
3848_0	Glycine soja
3821_0	Cajanus cajan
3816_0	Abrus precatorius
3900_0	Trifolium subterraneum
57577_0	Trifolium pratense
3880_0	Medicago truncatula
3827_0	Cicer arietinum
3871_0	Lupinus angustifolius
3818_0	Arachis hypogaea
130454_0	Arachis ipaensis
130453_0	Arachis duranensis
207710_0	Prosopis alba
3775_0	Cephalotus follicularis
2249226_0	Juglans microcarpa x Juglans regia
51240_0	Juglans regia
32201_0	Carya illinoinensis
58331_0	Quercus suber
97700_0	Quercus lobata
109376_0	Brassica oleracea var. oleracea
3708_0	Brassica napus
3711_0	Brassica rapa
3726_0	Raphanus sativus
72664_0	Eutrema salsugineum
3702_0	Arabidopsis thaliana
81972_0	Arabidopsis lyrata subsp. lyrata
81985_0	Capsella rubella
90675_0	Camelina sativa
50452_0	Arabis alpina
28532_0	Tarenaya hassleriana
3649_0	Carica papaya
178133_0	Rhodamnia argentea
71139_0	Eucalyptus grandis
22663_0	Punica granatum
108875_0	Herrania umbratica
3641_0	Theobroma cacao
66656_0	Durio zibethinus
210143_0	Corchorus capsularis
93759_0	Corchorus olitorius
29730_0	Gossypium raimondii
3635_0	Gossypium hirsutum
29729_0	Gossypium arboreum
106335_0	Hibiscus syriacus
2711_0	Citrus sinensis
85681_0	Citrus clementina
29780_0	Mangifera indica
55513_0	Pistacia vera
29760_0	Vitis vinifera
96939_0	Vitis riparia
28526_0	Solanum pennellii
4081_0	Solanum lycopersicum
4113_0	Solanum tuberosum
4072_0	Capsicum annuum
80379_0	Capsicum chinense
33119_0	Petunia axillaris
4097_0	Nicotiana tabacum
4098_0	Nicotiana tomentosiformis
4096_0	Nicotiana sylvestris
49451_0	Nicotiana attenuata
200316_0	Nicotiana obtusifolia
4100_0	Nicotiana benthamiana
35883_0	Ipomoea nil
35885_0	Ipomoea triloba
472368_0	Dorcoceras hygrometricum
192259_0	Genlisea aurea
4182_0	Sesamum indicum
429701_0	Handroanthus impetiginosus
4155_0	Erythranthe guttata
180675_0	Salvia splendens
49212_0	Salvia hispanica
158386_0	Olea europaea var. sylvestris
13443_0	Coffea arabica
49369_0	Coffea eugenioides
4232_0	Helianthus annuus
72917_0	Erigeron canadensis
59895_0	Cynara cardunculus var. scolymus
4236_0	Lactuca sativa
79200_0	Daucus carota subsp. sativus
253017_0	Impatiens glandulifera
4442_0	Camellia sinensis
3562_0	Spinacia oleracea
63459_0	Chenopodium quinoa
3555_0	Beta vulgaris subsp. vulgaris
3469_0	Papaver somniferum
56857_0	Macleaya cordata
218851_0	Aquilegia coerulea
54955_0	Telopea speciosissima
60698_0	Macadamia integrifolia
4432_0	Nelumbo nucifera
4565_0	Triticum aestivum
85692_0	Triticum dicoccoides
4572_0	Triticum urartu
200361_0	Aegilops tauschii subsp. strangulata
112509_0	Hordeum vulgare subsp. vulgare
89674_0	Lolium rigidum
15368_0	Brachypodium distachyon
39947_0	Oryza sativa Japonica Group
4533_0	Oryza brachyantha
206008_0	Panicum hallii
38727_0	Panicum virgatum
4555_0	Setaria italica
4556_0	Setaria viridis
888268_0	Dichanthelium oligosanthes
4558_0	Sorghum bicolor
4577_0	Zea mays
4615_0	Ananas comosus
214687_0	Musa acuminata subsp. malaccensis
94328_0	Zingiber officinale
42345_0	Phoenix dactylifera
51953_0	Elaeis guineensis
78828_0	Phalaenopsis equestris
906689_0	Dendrobium catenatum
1088818_0	Apostasia shenzhenica
4686_0	Asparagus officinalis
55577_0	Dioscorea rotundata
29655_0	Zostera marina
13333_0	Amborella trichopoda
210225_0	Nymphaea colorata
88036_0	Selaginella moellendorffii
3218_0	Physcomitrium patens
1480154_0	Marchantia polymorpha subsp. ruderalis
105231_0	Klebsormidium nitens
3068_0	Volvox carteri f. nagariensis
33097_0	Gonium pectorale
47790_0	Tetrabaena socialis
1157962_0	Chlamydomonas eustigma
3055_0	Chlamydomonas reinhardtii
145388_0	Monoraphidium neglectum
3076_0	Chlorella sorokiniana
554065_0	Chlorella variabilis
1291522_0	Helicosporidium sp. ATCC 50920
3075_0	Auxenochlorella protothecoides
574566_0	Coccomyxa subellipsoidea C-169
436017_0	Ostreococcus lucimarinus CCE9901
70448_0	Ostreococcus tauri
41875_0	Bathycoccus prasinos
296587_0	Micromonas commoda
564608_0	Micromonas pusilla CCMP1545
	Species presented in Fig. 3

## Sheet: Fig. 4a
Fig. 4a

## Sheet: Fig. 4b
Fig. 4b
	Mice strains
Relative ARMH2 expression levels	WT	Catsper1-/-	Efcab9-/-	C2cd6-/-
Biological replicate 1	1	0.00158425	0.0836102	0.0440796
Biological replicate 2	1	0.00028757	0.00041084	0
Biological replicate 3	1	0.0374582	0.0656191	0.0924208
Average	1	0.01311	0.04988	0.0455001

## Sheet: Fig. 4c
Fig. 4c-left								Fig. 4c-right

## Sheet: Fig. 4d
Fig. 4d
	CatSper subunits
Relative protein expression levels	1	β	δ	γ	ε	θ	EFCAB9	ζ	ARMH2
Biological replicate 1	0.655853	0.105837	0.343188	0.267638	0.10786	0.528625	0	0	0
Biological replicate 2	0.217513	0.0513402	0.408625	0.357588	0.182712	0.338664	0	0	0
Biological replicate 3		0.034212	0.0655448	0.09126	0.05777	0.124191	0	0	0
Average	0.436683	0.0637965	0.272453	0.238829	0.116114	0.330493	0	0	0

## Sheet: Fig 4e
Fig. 4e
															X axis		Y axis
Protein.Group	Protein.Names	Genes	First.Protein.Description	Armh2-/- #1	Armh2-/- #2	Armh2-/- #3	Armh2-/- #4	WT #1	WT #2	WT #3	WT #4	Average of Armh2-/-	Average of WT	Average Fold-change	log2 (Fold Change)	P value (t test)	-Log10 (p value)
A0A286YCZ6	A0A286YCZ6_MOUSE	Armh2	Armadillo-like helical domain containing 2	7269.6	7269.6	7269.6	7269.6	7328440	7759180	5840360	7233120	7269.6	7040275	0.00103257	-9.91954008373196	0.000450754	-3.34606
A0A2R8VHF7	TM249_MOUSE	Tmem249	Cation channel sperm-associated auxiliary subunit TMEM249	2415825	2084100	2921940	2651585	4977340	5836070	5944605	6988885	2.51836e+06	5936725	0.424201	-1.23718132288937	0.00147187	-2.83213
A2ARP9	CTSR2_MOUSE	Catsper2	Cation channel sperm-associated protein 2	1429239	1698370	2925695	2048495	7457615	7865675	8210600	9517715	2.02545e+06	8262901	0.245126	-2.02840605373492	5.19981e-05	-4.28401
A2RTF1	CTSRB_MOUSE	Catsperb	Cation channel sperm-associated auxiliary subunit beta	13416915	16889595	16727850	15786745	40714855	43956395	29678470	29706435	1.57053e+07	36014039	0.436088	-1.19731009278105	0.0101276	-1.9945
C6KI89	CTSG2_MOUSE	Catsperg2	Cation channel sperm-associated auxiliary subunit gamma 2	15129335	17724245	18104305	16627595	43931125	45172430	34482545	34456690	16896370	39510698	0.42764	-1.22553000076588	0.00339412	-2.46927
E9Q9F6	CTSRD_MOUSE	Catsperd	Cation channel sperm-associated auxiliary subunit delta	6994650	7177685	8910985	7463695	20695900	19483520	20487230	19220375	7.63675e+06	19971756	0.382378	-1.38692976733497	8.58704e-07	-6.06616
P0DP43	CTSRE_MOUSE	Catspere	Cation channel sperm-associated auxiliary subunit epsilon	19941055	22027355	22121170	19451445	46492050	54067405	47013485	49293850	2.08853e+07	49216698	0.424353	-1.23666302792801	0.000119378	-3.92307
Q80W99-2	CTSR3_MOUSE	Catsper3	Isoform 2 of Cation channel sperm-associated protein 3	2360600	2520190	2234285	2449865	4846010	4780290	4545110	5356930	2391235	4882085	0.489798	-1.02974149481061	0.000236367	-3.62641
Q8BVN3	CTSR4_MOUSE	Catsper4	Cation channel sperm-associated protein 4	3114235	4042065	5237480	4696770	14323245	11719835	13831095	12195780	4.27264e+06	13017489	0.328223	-1.60725236173593	5.35084e-05	-4.27158
Q8C0X7	SO6C1_MOUSE	Slco6c1	Solute carrier organic anion transporter family member 6C1	970894	1.14974e+06	1.41313e+06	1.45966e+06	5534935	3933075	5903355	4917525	1248358	5072223	0.246117	-2.02258645000535	0.00197043	-2.70544
Q91ZR5	CTSR1_MOUSE	Catsper1	Cation channel sperm-associated protein 1	2314400	2179400	1726895	2083870	3969170	2934805	3682880	5088775	2.07614e+06	3918908	0.529775	-0.916547138873736	0.0217198	-1.66314
Q9CQP8	CTSRZ_MOUSE	Catsperz	Cation channel sperm-associated auxiliary subunit zeta	7269.6	7269.6	7269.6	7269.6	6525175	5863865	12091600	7413920	7269.6	7973640	0.000911704	-10.099146771601	0.0109514	-1.96053
Q9DAM2	EFCB9_MOUSE	Efcab9	EF-hand calcium-binding domain-containing protein 9	7269.6	7269.6	7269.6	7269.6	2956175	2865450	3179040	3719530	7269.6	3180049	0.002286	-8.77295729623998	0.000478727	-3.31991
			Note: ARMH2, EFCAB9, and CATSPERζ were not detected in Armh2−/− sperm and their vaules were imputed with the minimum intensity value of the entire protein matrix times 0.8. The complete protein matrix can be found in Supplementary Data 1.

## Sheet: Fig. 5b
Fig. 5b
	Current density at -80 mV (pA/pF)
	0 μM [Ca2+]i			0.1 μM [Ca2+]i			10 μM [Ca2+]i
	Armh2+/-	Armh2-/-		Armh2+/-	Armh2-/-		Armh2+/-	Armh2-/-
Biological replicate sperm #1	-97.8857	-58.785		-80.7164	-66.4431		-108.557	-33.7832
Biological replicate sperm #2	-57.5269	-11.1954		-68.8857	-69.3112		-115.345	-30.0821
Biological replicate sperm #3	-67.5665	-11.7396		-117.49	-34.3094		-105.047	-32.0261
Biological replicate sperm #4	-100.809	-45.4185		-85.6334	-68.8808		-69.5919	-23.4505
Biological replicate sperm #5	-103.577	-80.3714		-83.2847	-62.3305		-87.8699	-41.8913
Biological replicate sperm #6	-38.7107	-37.5504		-105.646	-32.8923
Biological replicate sperm #7	-57.6969	-51.1789		-154.562	-45.4932
Biological replicate sperm #8	-45.6125			-83.2485
Biological replicate sperm #9				-34.8225
Biological replicate sperm #10				-45.3146
P value	0.0474465			0.0242076			0.000698774

[truncated: 15 more sheets: Fig. 5e, Fig. 5f, Fig. 6a, Fig. 6b, Fig. 6d, Fig. 6e, Fig. 6f, Fig. S5b, Fig. S5c, Fig. S5d, Fig. S6a, Fig. S6b, Fig. S6c, Fig. S7b, Fig. S8a]
